# Supplementary material for: P53 and BCL-2 family proteins PUMA and NOXA define competitive fitness in pluripotent cell competition
Source: PLoS Genet. 2024 Mar 15;20(3):e1011193. doi: 10.1371/journal.pgen.1011193 (PMC10971546; doi:10.1371/journal.pgen.1011193)
Supplement: S3 Table — Table A. RNAseq. List of genes with RNAseq results according to their Myc expression levels. Table B. RNAseq (filtered). Curated list of genes using the RNA sequencing data. This includes genes exhibiting negative fold changes (indicating overexpression in the MYC-low condition), a minimum of three reads and an adjusted p-value below 0.05. Table C. GO- Apoptosis & P53. List of genes linked to Gene Ontology terms pertinent to apoptosis and the P53 pathway. Table D. RNAseq candidates (GO filtered). List of genes comprising those genes from the curated RNAseq list in Table B, which are also associated with a GO term pertinent to apoptosis and the P53 pathway. (XLSX) [file pgen.1011193.s012.xlsx]

## Sheet: Table A
ID	mgi_symbol	AvrExp	ave_H	ave_M	ave_L	foldChange	logFC	P.Value	adj.P.Val	chr	start	end	strand	biotype	desc	ensembl_transcript_id	Norm_S1H	Raw_S1H	Norm_S2H	Raw_S2H	Norm_S3H	Raw_S3H	Norm_S1L	Raw_S1L	Norm_S2L	Raw_S2L	Norm_S3L	Raw_S3L
,,,		1.72922	1.66799	1.78049	1.73917	-1.03946	-0.0558365	0.857332	0.923253	16	55973268	55974617	-1	antisense		ENSMUST00000186480	1.65059	25	1.42246	16	1.93091	24	1.68867	24	1.69954	19	1.82931	23
ENSMUSG00000102070		5403	5319.42	5025.18	5864.4	-1.10244	-0.140694	0.461059	0.643623	1	24614885	24615565	-1	pseudogene		ENSMUST00000188231	6097.86	92359	4972.28	55929	4888.1	60756	4631.16	65820	7200.76	80501	5761.29	72437
ENSMUSG00000102064		26.3167	23.9846	22.7818	32.1836	-1.34127	-0.423602	0.0392302	0.114328	9	84890545	84890749	1	lincRNA		ENSMUST00000188309	21.7217	329	24.0039	270	26.2282	326	25.1189	357	34.5274	386	36.9043	464
ENSMUSG00000102049		10.7067	11.3244	14.8602	5.93543	1.90081	0.926616	0.183881	0.349164	1	133655879	133660885	-1	protein_coding	zinc finger BED domain-containing protein 6 [Source:RefSeq peptide;Acc:NP_001160024]	ENSMUST00000190574	17.6943	268	11.2907	127	4.98819	62	15.5498	221	0.983942	11	1.27256	16
ENSMUSG00000102018	K230010J24Rik	0.741068	0.587607	0.445232	1.19036	-1.99272	-0.994741	0.0247684	0.081628	15	76009888	76046111	1	protein_coding	RIKEN cDNA K230010J24 gene [Source:MGI Symbol;Acc:MGI:3588184]	ENSMUST00000185762,ENSMUST00000185810,ENSMUST00000187060,ENSMUST00000187868,ENSMUST00000187976	0.594211	9	0.444517	5	0.724092	9	1.12578	16	1.25229	14	1.19303	15
ENSMUSG00000101970		17.9044	18.6678	16.017	19.0283	-1.01715	-0.0245376	0.90521	0.949156	7	73544036	73558386	-1	processed_transcript		ENSMUST00000183916,ENSMUST00000184554,ENSMUST00000184655,ENSMUST00000184855,ENSMUST00000187421,ENSMUST00000189960,ENSMUST00000190028	17.6943	268	18.7586	211	19.5505	243	15.1276	215	24.0619	269	17.8954	225
ENSMUSG00000101959	Ldhal6b	0.921284	1.16928	1.19591	0.398663	2.89348	1.53281	0.000888955	0.00587947	17	5417323	5418767	-1	protein_coding	lactate dehydrogenase A-like 6B [Source:MGI Symbol;Acc:MGI:2146830]	ENSMUST00000189788	1.05638	16	1.24465	14	1.20682	15	0.281444	4	0.357797	4	0.556746	7
ENSMUSG00000101939		336.767	350.48	293.269	366.553	-1.04561	-0.0643483	0.793997	0.886458	1	24612775	24613119	-1	pseudogene		ENSMUST00000188299	398.716	6039	266.622	2999	386.102	4799	228.955	3254	504.047	5635	366.657	4610
ENSMUSG00000101906	Mrgprc2-ps	4.74285	5.19103	4.51872	4.51881	1.14887	0.20021	0.412443	0.599825	7	47966679	47968194	-1	pseudogene	MAS-related GPR, member C2, pseudogene [Source:MGI Symbol;Acc:MGI:3033137]	ENSMUST00000188039	5.01779	76	5.24531	59	5.31001	66	4.29202	61	4.65136	52	4.61304	58
ENSMUSG00000101892		80.7562	85.1714	77.9273	79.1698	1.07579	0.10539	0.481186	0.661043	15	58022259	58034325	-1	protein_coding	RIKEN cDNA 9130401M01 gene [Source:EntrezGene;Acc:75758]	ENSMUST00000100655,ENSMUST00000185553,ENSMUST00000187062,ENSMUST00000189159	74.2104	1124	88.459	995	92.8447	1154	69.6574	990	86.408	966	81.444	1024
ENSMUSG00000101878		116.255	115.554	98.795	134.416	-1.16291	-0.21774	0.35722	0.546096	6	116173737	116174123	1	pseudogene		ENSMUST00000173192	101.346	1535	121.175	1363	124.142	1543	85.7701	1219	181.314	2027	136.164	1712
ENSMUSG00000101856		1.13568	1.34938	0.946835	1.11083	1.21218	0.277606	0.507022	0.682961	5	25530013	25531466	1	lincRNA		ENSMUST00000188465	1.1224	17	1.15575	13	1.77	22	1.12578	16	1.25229	14	0.954422	12
ENSMUSG00000101828		1.20108	1.05361	1.36999	1.17964	-1.12094	-0.164709	0.709421	0.832339	15	85639747	85645934	1	lincRNA		ENSMUST00000189171	0.726258	11	1.06684	12	1.36773	17	0.914694	13	1.43119	16	1.19303	15
ENSMUSG00000101776		194.506	260.25	223.041	100.227	2.59574	1.37614	0.0124446	0.0486036	X	21751379	21761733	1	lincRNA		ENSMUST00000188966	329.721	4994	225.193	2533	225.836	2807	227.055	3227	16.9954	190	56.629	712
ENSMUSG00000101749		298.182	364.577	303.542	226.428	1.60986	0.686935	0.0010469	0.00671042	1	137528617	137532436	1	pseudogene		ENSMUST00000190877	394.886	5981	332.855	3744	365.988	4549	273.916	3893	170.58	1907	234.788	2952
ENSMUSG00000101711		2.72476	3.07935	2.28842	2.80652	1.0955	0.131596	0.759988	0.865307	1	34439511	34444730	-1	antisense		ENSMUST00000191315	1.32047	20	3.73395	42	4.18364	52	1.82939	26	4.20412	47	2.38606	30
ENSMUSG00000101698		93.5874	44.752	65.8833	170.127	-3.79877	-1.92553	3.8583e-22	6.85304e-20	9	88827522	88828425	1	lincRNA		ENSMUST00000190113	44.3678	672	41.6957	469	48.1924	599	113.211	1609	222.192	2484	174.977	2200
ENSMUSG00000101678		3.86588	3.26439	5.30493	3.02833	1.08172	0.113331	0.819001	0.902064	5	31144739	31179911	-1	protein_coding	General transcription factor 3C polypeptide 2 [Source:UniProtKB/TrEMBL;Acc:Q3UU56]	ENSMUST00000101411,ENSMUST00000136581	3.89539	59	3.64504	41	2.25273	28	2.67372	38	4.02522	45	2.38606	30
ENSMUSG00000101655		1.80443	2.07554	1.62285	1.7149	1.21727	0.283647	0.367153	0.556442	6	86483376	86488227	-1	lincRNA		ENSMUST00000188135,ENSMUST00000189386	1.84866	28	2.04478	23	2.33319	29	1.40722	20	2.14678	24	1.5907	20
ENSMUSG00000101635		1.49833	1.80193	1.48123	1.21182	1.4923	0.577533	0.144752	0.296407	8	20294036	20297546	-1	pseudogene		ENSMUST00000098901	2.64094	40	1.15575	13	1.60909	20	1.54794	22	0.894493	10	1.19303	15
ENSMUSG00000101609	Kcnq1ot1	11.0795	13.8501	10.8147	8.57373	1.60899	0.686155	0.00666309	0.0299617	7	143212155	143296549	-1	antisense	KCNQ1 overlapping transcript 1 [Source:MGI Symbol;Acc:MGI:1926855]	ENSMUST00000185789	14.7232	223	11.3796	128	15.4473	192	12.1725	173	6.7087	75	6.84003	86
ENSMUSG00000101599		2.68724	2.92754	2.86093	2.27325	1.28563	0.362479	0.352438	0.540877	1	63117118	63126837	1	lincRNA		ENSMUST00000185480	3.3672	51	1.95588	22	3.45955	43	2.74408	39	1.61009	18	2.46559	31
ENSMUSG00000101571		6.74123	7.67221	7.93957	4.61191	1.65845	0.729836	0.105836	0.238071	9	123689230	123690192	-1	pseudogene		ENSMUST00000040649	3.23515	49	8.35693	94	11.4246	142	3.44769	49	4.02522	45	6.36281	80
ENSMUSG00000101523		1.18991	1.59404	1.69121	0.284502	5.14636	2.36355	0.000672062	0.00467156	1	156524012	156526664	1	protein_coding	Casein kinase II subunit alpha; Csnk2a1 protein [Source:UniProtKB/TrEMBL;Acc:Q6NSS6]	ENSMUST00000190422	1.38649	21	1.86697	21	1.52864	19	0.773972	11	0	0	0.0795352	1
ENSMUSG00000101335		1.3878	1.59628	1.02768	1.53943	1.06044	0.0846693	0.862224	0.925653	9	88441500	88443652	-1	sense_intronic		ENSMUST00000188747	1.78263	27	1.15575	13	1.85046	23	0.562888	8	2.86238	32	1.19303	15
ENSMUSG00000101330		11.0235	9.79334	10.618	12.6591	-1.28429	-0.360971	0.0588815	0.154308	1	105764444	105764674	1	pseudogene		ENSMUST00000188288	11.356	172	9.33487	105	8.68911	108	10.3431	147	13.9541	156	13.6801	172
ENSMUSG00000101249		1386.53	1483.73	1294.54	1381.32	1.07417	0.103228	0.495161	0.673083	1	24615706	24616197	-1	pseudogene		ENSMUST00000187117	1492.59	22607	1521.67	17116	1436.92	17860	1221.89	17366	1590.5	17781	1331.58	16742
ENSMUSG00000101225		1.5961	1.26863	1.30744	2.21224	-1.76572	-0.820254	0.0171486	0.061846	7	127510438	127512869	-1	antisense		ENSMUST00000185351	0.990352	15	1.68917	19	1.12637	14	2.39228	34	2.41513	27	1.82931	23
ENSMUSG00000101188		424.249	389.049	423.378	460.321	-1.18302	-0.242475	0.172583	0.333767	1	60703932	60705149	1	pseudogene		ENSMUST00000122226	382.276	5790	366.105	4118	418.767	5205	329.993	4690	536.696	6000	514.274	6466
ENSMUSG00000101176		0.776701	1.30061	0.352499	0.676999	1.91582	0.93796	0.081588	0.196294	10	41610007	41612837	-1	lincRNA		ENSMUST00000187853	0.726258	11	1.24465	14	1.93091	24	0.281444	4	0.715595	8	1.03396	13
ENSMUSG00000101111		4991.58	4945.66	4461.22	5567.87	-1.12579	-0.17094	0.375378	0.564306	1	24613189	24613971	-1	pseudogene		ENSMUST00000190277	5645.6	85509	4787.36	53849	4404.01	54739	4426.27	62908	7030.09	78593	5247.25	65974
ENSMUSG00000101037		1.35596	1.40267	1.27606	1.38917	1.01251	0.0179347	0.963478	0.980002	9	95512151	95513469	1	antisense		ENSMUST00000187393	1.32047	20	1.60026	18	1.28727	16	1.12578	16	1.61009	18	1.43163	18
ENSMUSG00000101013		4.59212	4.18548	4.8829	4.70799	-1.12801	-0.173783	0.524252	0.695995	5	20950989	20956398	1	antisense		ENSMUST00000190567	3.96141	60	4.08956	46	4.50546	56	5.27708	75	4.47247	50	4.37443	55
ENSMUSG00000100968		1.8513	2.08656	0.769907	2.69744	-1.292	-0.369603	0.461985	0.644382	Y	670179	695777	-1	pseudogene		ENSMUST00000189146	1.38649	21	3.02272	34	1.85046	23	0.985055	14	3.84632	43	3.26094	41
ENSMUSG00000100967		3.92695	3.83983	3.69959	4.24141	-1.0996	-0.136973	0.703126	0.828432	15	84910438	84920038	-1	protein_coding		ENSMUST00000189185	3.63129	55	2.5782	29	5.31001	66	3.65877	52	5.00916	56	4.05629	51
ENSMUSG00000100954		0.853848	0.804969	1.0429	0.713671	1.14906	0.20046	0.691082	0.820722	1	151339604	151345231	-1	antisense		ENSMUST00000185848,ENSMUST00000186597	0.594211	9	0.533421	6	1.28727	16	0.351805	5	1.07339	12	0.715817	9
ENSMUSG00000100865		1.05264	1.2461	1.05693	0.854887	1.46004	0.546005	0.266189	0.447602	17	70875840	70876312	1	pseudogene		ENSMUST00000184151	0.990352	15	0.977938	11	1.77	22	0.914694	13	1.25229	14	0.397676	5
ENSMUSG00000100863		5.60946	0.352125	0.242529	16.2337	-44.127	-5.46359	0.00292231	0.0156479	4	91805547	91806555	-1	pseudogene		ENSMUST00000122162	1.05638	16	0	0	0	0	0	0	45.4403	508	3.26094	41
ENSMUSG00000100862		3982.55	3900.32	3640.81	4406.52	-1.12976	-0.17602	0.386321	0.574363	1	24613974	24614651	-1	pseudogene		ENSMUST00000189941	4322.03	65462	3830.23	43083	3548.7	44108	3210.57	45630	5578.15	62361	4430.83	55709
ENSMUSG00000100837		4.18911	3.57217	3.5852	5.40995	-1.50208	-0.586965	0.0663186	0.168944	9	41206137	41217627	1	lincRNA		ENSMUST00000185590,ENSMUST00000188499,ENSMUST00000191461	3.56527	54	3.28943	37	3.86182	48	3.37733	48	7.60319	85	5.24932	66
ENSMUSG00000100826		138.693	137.284	138.598	140.198	-1.02134	-0.030469	0.840174	0.912724	7	59307924	59975759	-1	processed_transcript		ENSMUST00000185272,ENSMUST00000185693,ENSMUST00000185815,ENSMUST00000185890,ENSMUST00000186345,ENSMUST00000187666,ENSMUST00000188162,ENSMUST00000188262,ENSMUST00000188976,ENSMUST00000189408,ENSMUST00000189581,ENSMUST00000189653,ENSMUST00000190666,ENSMUST00000191191	140.828	2133	123.309	1387	147.715	1836	155.85	2215	125.318	1401	139.425	1753
ENSMUSG00000100813		1.41108	2.02836	1.25842	0.946457	2.10539	1.07409	0.0403623	0.116896	4	132265708	132268841	1	lincRNA		ENSMUST00000190917	1.91468	29	2.40039	27	1.77	22	1.47758	21	0.805044	9	0.556746	7
ENSMUSG00000100801	Gm15459	2.78254	4.88521	3.06473	0.397676	12.0448	3.59034	6.99178e-05	0.000681459	5	5781615	5783555	-1	pseudogene	predicted gene 15459 [Source:MGI Symbol;Acc:MGI:3705702]	ENSMUST00000117405	8.84715	134	5.24531	59	0.563183	7	0	0	0	0	1.19303	15
ENSMUSG00000100768		65.7688	87.4325	74.5114	35.3627	2.4699	1.30445	0.0115555	0.0458651	1	86774819	86776528	1	sense_intronic		ENSMUST00000186337	105.043	1591	79.213	891	78.041	970	77.4675	1101	7.0665	79	21.554	271
ENSMUSG00000100755		682.631	634.423	599.001	814.469	-1.28374	-0.360357	0.107733	0.241386	3	37714740	37715164	1	pseudogene		ENSMUST00000116115	536.837	8131	696.648	7836	669.785	8325	502.378	7140	1109.89	12408	831.143	10450
ENSMUSG00000100750		99.2465	54.5119	72.5257	170.702	-3.12862	-1.64553	2.95872e-28	9.28831e-26	1	62534491	62535942	-1	antisense		ENSMUST00000185587	55.5258	841	49.5192	557	58.4906	727	144.029	2047	197.951	2213	170.126	2139
ENSMUSG00000100725		659.721	668.581	716.392	594.19	1.12513	0.170098	0.327829	0.515597	1	178323074	178337728	-1	protein_coding	Heterogeneous nuclear ribonucleoprotein U; Heterogeneous nuclear ribonucleoprotein U, isoform CRA_b [Source:UniProtKB/TrEMBL;Acc:G3XA10]	ENSMUST00000161769,ENSMUST00000188044,ENSMUST00000189450	745.735	11295	643.483	7238	616.524	7663	718.738	10215	479.806	5364	584.027	7343
ENSMUSG00000100691		3.61359	2.63239	3.46876	4.73963	-1.7927	-0.842136	0.00854047	0.0363684	8	70776815	70777823	1	lincRNA		ENSMUST00000191396	2.2448	34	2.75601	31	2.89637	36	3.09589	44	6.3509	71	4.77211	60
ENSMUSG00000100680		0.790683	0.697396	0.796806	0.877847	-1.28016	-0.356327	0.451895	0.63616	6	91440987	91441755	1	lincRNA		ENSMUST00000186472	0.462164	7	1.06684	12	0.563183	7	0.844333	12	1.07339	12	0.715817	9
ENSMUSG00000100599		5.10217	5.06881	4.72843	5.50926	-1.08084	-0.112157	0.6904	0.820682	15	99251788	99262044	1	processed_transcript		ENSMUST00000187706,ENSMUST00000187967,ENSMUST00000190683	5.28188	80	4.53408	51	5.39046	67	4.22166	60	6.26145	70	6.04467	76
ENSMUSG00000100586		1.01682	0.999974	0.885134	1.16536	-1.16114	-0.215541	0.660511	0.799807	7	14560699	14562362	-1	protein_coding	vomeronasal 1 receptor 90 [Source:EntrezGene;Acc:627280]	ENSMUST00000185220	0.726258	11	1.06684	12	1.20682	15	0.633249	9	1.43119	16	1.43163	18
ENSMUSG00000100550		1.2879	1.51951	1.2236	1.12057	1.3439	0.426424	0.263825	0.445339	10	95336276	95363216	1	lincRNA		ENSMUST00000185313	1.51854	23	1.51136	17	1.52864	19	1.05542	15	0.715595	8	1.5907	20
ENSMUSG00000100548		0.566001	0.977966	0.198064	0.521973	1.8802	0.910889	0.172905	0.334247	10	128522263	128545359	1	antisense		ENSMUST00000185270,ENSMUST00000187855,ENSMUST00000188089	0.660235	10	1.06684	12	1.20682	15	0.492527	7	1.07339	12	0	0
ENSMUSG00000100455		1.90948	2.1627	1.85765	1.7081	1.26096	0.334519	0.350056	0.538447	1	143777642	143781307	1	sense_intronic		ENSMUST00000190224	2.37685	36	1.77807	20	2.33319	29	2.25155	32	1.52064	17	1.3521	17
ENSMUSG00000100370		10.3588	11.0195	10.576	9.48095	1.16398	0.219066	0.202997	0.373383	7	39566946	39570556	1	lincRNA		ENSMUST00000186671	11.5541	175	10.4017	117	11.1027	138	9.28766	132	9.21328	103	9.9419	125
ENSMUSG00000100327		3.90222	4.54979	3.3677	3.78916	1.19855	0.261288	0.710952	0.833229	1	171388960	171410237	1	protein_coding	Rho GTPase-activating protein 30 [Source:UniProtKB/Swiss-Prot;Acc:Q640N3]	ENSMUST00000189270	4.42357	67	4.80079	54	4.42501	55	4.99563	71	2.95183	33	3.42001	43
ENSMUSG00000100235		5.56185	5.15821	5.74879	5.77855	-1.10823	-0.148251	0.712537	0.834002	13	67069399	67108604	-1	protein_coding	zinc finger protein 708 isoform a [Source:RefSeq peptide;Acc:NP_001012325]	ENSMUST00000091527,ENSMUST00000109743,ENSMUST00000185856,ENSMUST00000185954,ENSMUST00000186303,ENSMUST00000187652	8.31896	126	2.4893	28	4.66637	58	3.58841	51	7.78209	87	5.96514	75
ENSMUSG00000100199		0.985528	0.97991	0.947181	1.02949	-1.03372	-0.0478481	0.911004	0.952666	15	82899080	82905818	1	antisense		ENSMUST00000186291	0.924329	14	0.889035	10	1.12637	14	0.633249	9	1.34174	15	1.11349	14
ENSMUSG00000100183		0.856909	1.064	0.651271	0.855454	1.2251	0.292894	0.513664	0.68826	1	153750682	153751547	1	sense_intronic		ENSMUST00000187415	0.990352	15	1.15575	13	1.04591	13	1.05542	15	0.715595	8	0.795352	10
ENSMUSG00000100173		134.362	99.0809	128.532	175.473	-1.76958	-0.823407	7.78038e-05	0.000745404	5	95861708	95862894	1	pseudogene		ENSMUST00000179006	117.72	1783	80.7244	908	98.7984	1228	122.217	1737	212.442	2375	191.759	2411
ENSMUSG00000100164		1.99299	1.63763	1.92518	2.41617	-1.48358	-0.569079	0.122833	0.265296	6	86848399	86849440	-1	lincRNA		ENSMUST00000185414	0.924329	14	1.33355	15	2.655	33	1.97011	28	2.41513	27	2.86327	36
ENSMUSG00000100153		47.014	54.0513	44.8996	42.0911	1.28226	0.358685	0.187744	0.354306	7	119740128	119741099	1	pseudogene		ENSMUST00000118909	50.3099	762	59.3875	668	52.4565	652	57.2035	813	21.11	236	47.9597	603
ENSMUSG00000100141		2.04361	2.46181	2.17176	1.49726	1.64083	0.714426	0.0249776	0.0820572	19	9607104	9608376	1	pseudogene		ENSMUST00000189515	2.70696	41	2.6671	30	2.01137	25	1.68867	24	1.61009	18	1.19303	15
ENSMUSG00000100017		1.17973	0.894695	0.957656	1.68684	-1.8748	-0.906739	0.0619399	0.160371	14	56811953	56815597	1	antisense		ENSMUST00000186474	0.660235	10	0.977938	11	1.04591	13	0.985055	14	2.32568	26	1.74977	22
ENSMUSG00000100009		1.2556	0.950275	1.23848	1.57805	-1.64065	-0.714266	0.0911443	0.212938	1	98589517	98607384	1	lincRNA		ENSMUST00000190991,ENSMUST00000191042,ENSMUST00000191409	0.924329	14	0.800131	9	1.12637	14	1.12578	16	1.69954	19	1.90884	24
ENSMUSG00000099966		1.53517	1.27257	1.35286	1.98007	-1.56312	-0.644426	0.125109	0.268361	14	20641009	20644048	1	antisense		ENSMUST00000190699	1.18842	18	1.42246	16	1.20682	15	2.32191	33	1.78899	20	1.82931	23
ENSMUSG00000099881		4.77467	4.21671	4.48047	5.62683	-1.33095	-0.412453	0.0590069	0.154517	8	123042466	123044602	1	sense_intronic		ENSMUST00000186531	4.42357	67	4.44517	50	3.78137	47	5.55852	79	5.9931	67	5.32886	67
ENSMUSG00000099859		0.872054	0.286102	0.868908	1.46115	-4.86407	-2.28216	0.162507	0.32026	5	5781530	5783607	-1	pseudogene		ENSMUST00000167402	0.858305	13	0	0	0	0	0	0	2.95183	33	1.43163	18
ENSMUSG00000099851		1.09745	1.03701	1.04945	1.2059	-1.15059	-0.202368	0.751691	0.859849	12	31486958	31487889	1	antisense		ENSMUST00000186876	0.858305	13	0	0	2.25273	28	0.844333	12	1.34174	15	1.43163	18
ENSMUSG00000099762		2.78495	2.43985	2.99163	2.92337	-1.19254	-0.25404	0.388451	0.576104	6	3288519	3317019	1	pseudogene		ENSMUST00000187572,ENSMUST00000188807	2.31082	35	2.75601	31	2.25273	28	2.04047	29	3.30962	37	3.42001	43
ENSMUSG00000099759		29.9773	40.6161	29.8306	19.4852	2.0875	1.06177	9.0085e-12	3.89762e-10	12	20804381	20815779	-1	processed_transcript		ENSMUST00000189625	39.8782	604	39.651	446	42.3192	526	17.6606	251	21.4678	240	19.327	243
ENSMUSG00000099708		2.13522	2.45142	2.41975	1.5345	1.58247	0.662182	0.0563691	0.149789	12	83631834	83633833	-1	antisense		ENSMUST00000183323	2.44287	37	2.5782	29	2.33319	29	1.89975	27	1.43119	16	1.27256	16
ENSMUSG00000099703		3.05002	2.46563	3.8219	2.86253	-1.15884	-0.212676	0.580868	0.738476	18	35553404	35581609	1	protein_coding		ENSMUST00000186295,ENSMUST00000187072,ENSMUST00000187513,ENSMUST00000187793,ENSMUST00000189163,ENSMUST00000190458,ENSMUST00000190570	2.44287	37	1.33355	15	3.62046	45	3.51805	50	2.68348	30	2.38606	30
ENSMUSG00000099697		2.10964	2.59867	2.65216	1.07808	2.33764	1.22505	0.0105529	0.0428455	7	39552496	39565319	1	lincRNA		ENSMUST00000186011,ENSMUST00000188003,ENSMUST00000190789,ENSMUST00000191302	3.03708	46	2.6671	30	2.09182	26	2.11083	30	0.0894493	1	1.03396	13
ENSMUSG00000099689		15.3849	17.1936	14.9143	14.0469	1.22533	0.293169	0.0712834	0.178228	7	29908223	29916813	1	protein_coding	zinc finger protein 383 [Source:HGNC Symbol;Acc:HGNC:18609]	ENSMUST00000186475,ENSMUST00000187028	18.7507	284	16.9806	191	15.8496	197	14.7055	209	14.3119	160	13.1233	165
ENSMUSG00000099681		2.10373	1.72608	1.85742	2.72768	-1.58125	-0.661064	0.022056	0.0748829	11	105177726	105181433	-1	antisense		ENSMUST00000190120	1.78263	27	1.86697	21	1.52864	19	2.8848	41	2.59403	29	2.7042	34
ENSMUSG00000099647		8.6784	8.5997	8.08345	9.35204	-1.08358	-0.11581	0.633036	0.778407	7	54412158	54412478	-1	pseudogene		ENSMUST00000122119	8.38498	127	9.69048	109	7.72365	96	7.66935	109	13.149	147	7.2377	91
ENSMUSG00000099615		2.07874	2.21327	1.73886	2.2841	-1.03301	-0.0468503	0.875793	0.932793	1	117662291	117678373	1	pseudogene		ENSMUST00000189430	1.91468	29	2.31149	26	2.41364	30	2.11083	30	2.59403	29	2.14745	27
ENSMUSG00000099608		5.33313	6.05248	5.28476	4.66215	1.2934	0.371164	0.12171	0.263553	1	50107470	50108962	1	lincRNA		ENSMUST00000186016	6.7344	102	6.75667	76	4.66637	58	5.4178	77	4.11467	46	4.45397	56
ENSMUSG00000099602		1.37852	1.92333	1.64627	0.565946	3.23555	1.69401	0.0102712	0.0419265	7	14015721	14016870	1	pseudogene		ENSMUST00000189290	2.31082	35	1.68917	19	1.77	22	1.6183	23	0	0	0.0795352	1
ENSMUSG00000099597		14.5032	12.8781	11.7151	18.9165	-1.46593	-0.551818	0.0255733	0.0835399	12	99190078	99191484	1	lincRNA		ENSMUST00000185441	11.0919	168	12.9799	146	14.5623	181	10.8356	154	25.3142	283	20.5996	259
ENSMUSG00000099539		1.00755	1.27461	1.0234	0.724646	1.74463	0.802921	0.0664128	0.169072	9	87127334	87127816	1	pseudogene		ENSMUST00000187559	0.792282	12	1.42246	16	1.60909	20	0.633249	9	0.983942	11	0.556746	7
ENSMUSG00000099515		64.5583	77.1645	73.1552	43.3551	1.77801	0.830266	0.000788247	0.0053256	1	165865154	165934948	-1	protein_coding	POU domain, class 2, transcription factor 1 isoform B [Source:RefSeq peptide;Acc:NP_945152]	ENSMUST00000111427	93.6213	1418	63.2104	711	74.6619	928	65.084	925	28.7132	321	36.268	456
ENSMUSG00000099481	Xndc1	34.9562	37.0288	33.8673	33.9725	1.08937	0.123495	0.420694	0.607342	7	102065511	102083765	1	protein_coding	Xrcc1 N-terminal domain containing 1 [Source:MGI Symbol;Acc:MGI:5546359]	ENSMUST00000094130,ENSMUST00000106950,ENSMUST00000125197,ENSMUST00000140395,ENSMUST00000141646,ENSMUST00000142629,ENSMUST00000143839,ENSMUST00000146450,ENSMUST00000153176	39.0199	591	36.1837	407	35.8828	446	38.5579	548	32.0229	358	31.3369	394
ENSMUSG00000099478		1.44785	1.80203	1.25215	1.28936	1.37915	0.463782	0.303763	0.489378	12	81492199	81497015	1	antisense		ENSMUST00000185303	1.9807	30	1.33355	15	2.09182	26	1.89975	27	0.536696	6	1.43163	18
ENSMUSG00000099474		2.4864	2.99813	2.63401	1.82707	1.65955	0.730795	0.0174585	0.0626456	17	30622441	30626905	-1	antisense		ENSMUST00000188852	3.03708	46	2.5782	29	3.3791	42	1.2665	18	2.14678	24	2.06791	26
ENSMUSG00000099370		123.512	124.877	119.371	126.289	-1.011	-0.0157864	0.914015	0.954164	3	75647446	75655731	-1	lincRNA		ENSMUST00000190602,ENSMUST00000191479	120.229	1821	128.732	1448	125.67	1562	108.989	1549	142.94	1598	126.938	1596
ENSMUSG00000099329	Gm28052	0.854614	0.741312	1.18652	0.636011	1.16259	0.217336	0.710439	0.83288	17	29549799	29674187	1	processed_transcript	predicted gene, 28052 [Source:MGI Symbol;Acc:MGI:5547788]	ENSMUST00000150388	1.25445	19	0.889035	10	0.0804547	1	0.844333	12	0.268348	3	0.795352	10
ENSMUSG00000099296	Gm27251	1.58834	2.66382	1.58727	0.513934	4.91376	2.29683	2.43566e-06	3.62502e-05	7	13584555	13586772	-1	pseudogene	predicted gene 27251 [Source:MGI Symbol;Acc:MGI:5521094]	ENSMUST00000184818	3.49924	53	2.40039	27	2.09182	26	0.985055	14	0	0	0.556746	7
ENSMUSG00000099187	Pou2f1	0.810618	1.06672	0.816527	0.548609	1.8825	0.912652	0.222023	0.396241	1	165869798	165870243	-1	antisense	POU domain, class 2, transcription factor 1 [Source:MGI Symbol;Acc:MGI:101898]	ENSMUST00000184361	1.65059	25	1.06684	12	0.482728	6	1.40722	20	0	0	0.238606	3
ENSMUSG00000099083	Atf7	14.2183	16.3738	14.2569	12.0243	1.35937	0.442933	0.0323338	0.0991085	15	102525946	102625464	-1	protein_coding	activating transcription factor 7 [Source:MGI Symbol;Acc:MGI:2443472]	ENSMUST00000096143,ENSMUST00000108828,ENSMUST00000169033,ENSMUST00000183452,ENSMUST00000183727,ENSMUST00000183765,ENSMUST00000183786,ENSMUST00000184077,ENSMUST00000184485,ENSMUST00000184616,ENSMUST00000184906,ENSMUST00000184918,ENSMUST00000185070	18.7507	284	13.9578	157	16.4128	204	15.198	216	9.66053	108	11.2145	141
ENSMUSG00000099034	2810039B14Rik	1.85849	1.9002	1.80618	1.86909	1.02508	0.0357424	0.91703	0.956039	15	75642129	75653643	1	pseudogene	RIKEN cDNA 2810039B14 gene [Source:MGI Symbol;Acc:MGI:1919915]	ENSMUST00000183928,ENSMUST00000184602,ENSMUST00000184665,ENSMUST00000184801,ENSMUST00000184938,ENSMUST00000185040	2.04673	31	2.04478	23	1.60909	20	1.89975	27	2.59403	29	1.11349	14
ENSMUSG00000099032	Tcf24	1.10372	1.24605	0.979048	1.08607	1.16977	0.226223	0.612366	0.763421	1	9960163	9967932	-1	protein_coding	transcription factor 24 [Source:MGI Symbol;Acc:MGI:3780500]	ENSMUST00000097824,ENSMUST00000185184	1.32047	20	0.889035	10	1.52864	19	0.703611	10	1.52064	17	1.03396	13
ENSMUSG00000098975	Gm27177	1.50682	0.882258	2.27662	1.36157	-1.53506	-0.618295	0.333529	0.521583	14	69582164	69683286	-1	antisense	predicted gene 27177 [Source:MGI Symbol;Acc:MGI:5521020]	ENSMUST00000183339,ENSMUST00000183514,ENSMUST00000184034,ENSMUST00000184491,ENSMUST00000184792	0.792282	12	0.889035	10	0.965456	12	1.75903	25	2.32568	26	0	0
ENSMUSG00000098950	Gm28036	24.2285	24.8969	30.84	16.9486	1.46799	0.553845	0.514518	0.688694	2	156071845	156127092	-1	protein_coding	predicted gene, 28036 [Source:MGI Symbol;Acc:MGI:5547772]	ENSMUST00000127956,ENSMUST00000132494,ENSMUST00000159952,ENSMUST00000160165,ENSMUST00000162612,ENSMUST00000183518,ENSMUST00000183972,ENSMUST00000184899	38.3596	581	20.8034	234	15.5278	193	33.9844	483	0	0	16.8615	212
ENSMUSG00000098923	Tmem185b	27.4804	31.8937	26.1486	24.3989	1.30857	0.387994	0.00583678	0.0270016	1	119526160	119528983	1	protein_coding	transmembrane protein 185B [Source:MGI Symbol;Acc:MGI:1917634]	ENSMUST00000183607,ENSMUST00000183952	31.9554	484	31.3829	353	32.3428	402	23.0081	327	25.8509	289	24.3378	306
ENSMUSG00000098912	1500004A13Rik	12.3061	13.4181	12.1372	11.3631	1.17788	0.236198	0.274848	0.456637	3	88782943	88832547	-1	processed_transcript	RIKEN cDNA 1500004A13 gene [Source:MGI Symbol;Acc:MGI:2442808]	ENSMUST00000183374,ENSMUST00000183707,ENSMUST00000183966,ENSMUST00000184013,ENSMUST00000184014,ENSMUST00000184170,ENSMUST00000184640,ENSMUST00000184958,ENSMUST00000185189	12.2804	186	14.1357	159	13.8382	172	12.9464	184	11.3601	127	9.78283	123
ENSMUSG00000098905	Zfp953	11.9855	14.1464	12.9394	8.87056	1.58579	0.665203	0.00312446	0.0165077	13	67339307	67360605	-1	protein_coding	zinc finger protein 953 [Source:MGI Symbol;Acc:MGI:3612873]	ENSMUST00000081582	14.7232	223	12.2687	138	15.4473	192	11.7503	167	5.63531	63	9.22608	116
ENSMUSG00000098789	Jmjd7	19.8217	19.6773	19.9926	19.7952	-1.00505	-0.0072703	0.970769	0.983689	2	120027483	120032594	1	protein_coding	jumonji domain containing 7 [Source:MGI Symbol;Acc:MGI:3845785]	ENSMUST00000044675,ENSMUST00000129679,ENSMUST00000130176,ENSMUST00000135365,ENSMUST00000139862	17.1661	260	20.6256	232	21.24	264	14.5647	207	22.6307	253	22.1903	279
ENSMUSG00000098702	1500015A07Rik	2.2232	1.82092	2.04098	2.8077	-1.53812	-0.621166	0.045022	0.126641	18	61726390	61735917	1	antisense	RIKEN cDNA 1500015A07 gene [Source:MGI Symbol;Acc:MGI:1916232]	ENSMUST00000184181,ENSMUST00000184530,ENSMUST00000184678	1.91468	29	1.77807	20	1.77	22	3.02553	43	2.77293	31	2.62466	33
ENSMUSG00000098678	Mroh6	4.27818	5.90296	4.31438	2.61719	2.22049	1.15088	0.000421202	0.0031448	15	75884137	75888770	-1	protein_coding	maestro heat-like repeat family member 6 [Source:MGI Symbol;Acc:MGI:5011755]	ENSMUST00000184858	6.7344	102	5.42311	61	5.55137	69	4.36239	62	1.34174	15	2.14745	27
ENSMUSG00000098650	Gm28048	28.6266	29.0042	27.3592	29.5164	-1.01803	-0.0257755	0.873441	0.931847	11	22834744	22982090	-1	protein_coding	predicted gene, 28048 [Source:MGI Symbol;Acc:MGI:5547784]	ENSMUST00000160826	25.353	384	29.9605	337	31.6991	394	26.104	371	30.9495	346	31.4959	396
ENSMUSG00000098573	Gm27232	0.88799	0.352225	1.68548	0.626269	-1.73706	-0.796644	0.174458	0.336141	9	72618693	72619520	-1	antisense	predicted gene 27232 [Source:MGI Symbol;Acc:MGI:5521075]	ENSMUST00000184373	0.396141	6	0.177807	2	0.482728	6	0.914694	13	0.805044	9	0.15907	2
ENSMUSG00000098557	Kctd12	2.31966	1.93694	2.63079	2.39126	-1.23935	-0.309579	0.356562	0.545471	14	102976581	102982637	-1	protein_coding	potassium channel tetramerisation domain containing 12 [Source:MGI Symbol;Acc:MGI:2145823]	ENSMUST00000183756,ENSMUST00000184744	2.04673	31	1.51136	17	2.25273	28	3.30697	47	1.87844	21	1.98838	25
ENSMUSG00000098496	1810026B05Rik	2.0279	2.11392	1.87837	2.09142	1.01236	0.0177181	0.964719	0.980776	7	73539801	73558395	-1	processed_transcript	RIKEN cDNA 1810026B05 gene [Source:MGI Symbol;Acc:MGI:1916420]	ENSMUST00000184587	1.9807	30	1.86697	21	2.4941	31	1.97011	28	2.23623	25	2.06791	26
ENSMUSG00000098488	Pla2g4b	4.24266	5.32884	3.16362	4.23552	1.2616	0.335253	0.484274	0.664148	2	120033417	120043030	1	protein_coding	phospholipase A2, group IVB (cytosolic) [Source:MGI Symbol;Acc:MGI:2384819]	ENSMUST00000126150,ENSMUST00000130018,ENSMUST00000134380,ENSMUST00000136042,ENSMUST00000143794,ENSMUST00000153571	3.30117	50	4.80079	54	7.88456	98	3.02553	43	7.69264	86	1.98838	25
ENSMUSG00000098463	Cphx2	4.18744	5.33691	2.98907	4.23633	1.25638	0.329268	0.770743	0.871326	14	26081516	26096127	1	protein_coding	cytoplasmic polyadenylated homeobox 2 [Source:MGI Symbol;Acc:MGI:3780272]	ENSMUST00000168149,ENSMUST00000183356,ENSMUST00000184089	0.726258	11	8.44583	95	6.83865	85	5.76961	82	0.178899	2	6.76049	85
ENSMUSG00000098428	Gm2260	9.80806	9.65645	9.82021	9.94753	-1.03298	-0.0468111	0.829098	0.907926	14	26016422	26026574	1	processed_transcript	predicted gene 2260 [Source:MGI Symbol;Acc:MGI:3780429]	ENSMUST00000184236,ENSMUST00000184965	8.25294	125	12.2687	138	8.44774	105	9.14694	130	10.9128	122	9.78283	123
ENSMUSG00000098404	Gm8086	4.30934	5.28477	4.60859	3.03467	1.72808	0.789174	0.266525	0.447738	7	15288251	15289190	-1	pseudogene	predicted pseudogene 8086 [Source:MGI Symbol;Acc:MGI:3645947]	ENSMUST00000184613	6.07416	92	6.40105	72	3.3791	42	7.03611	100	0	0	2.06791	26
ENSMUSG00000098374	Gm28043	9.6131	9.96566	8.88966	9.98398	-1.00228	-0.00329034	0.991675	0.995433	17	29614876	29703359	1	protein_coding	predicted gene, 28043 [Source:MGI Symbol;Acc:MGI:5547779]	ENSMUST00000130871	8.7151	132	13.78	155	7.40183	92	9.2173	131	13.4174	150	7.31724	92
ENSMUSG00000098371	Gm28037	2.9761	1.20106	4.94344	2.78381	-2.32953	-1.22004	0.22495	0.399579	16	55966343	55980721	1	processed_transcript	predicted gene, 28037 [Source:MGI Symbol;Acc:MGI:5547773]	ENSMUST00000122365	0	0	1.51136	17	2.09182	26	5.48816	78	0	0	2.86327	36
ENSMUSG00000098332	5031420N21Rik	3.66973	3.77797	3.26712	3.96408	-1.04467	-0.0630504	0.825463	0.905718	9	73039718	73042779	1	processed_transcript	RIKEN cDNA 5031420N21 gene [Source:MGI Symbol;Acc:MGI:1926065]	ENSMUST00000184126,ENSMUST00000184319	3.43322	52	3.55614	40	4.34455	54	3.02553	43	4.65136	52	4.21536	53
ENSMUSG00000098318	1190002F15Rik	1.93622	1.50989	1.51382	2.78494	-1.81688	-0.861464	0.00464308	0.0226598	6	134929092	134951718	1	lincRNA	RIKEN cDNA 1190002F15 gene [Source:MGI Symbol;Acc:MGI:1915081]	ENSMUST00000183867,ENSMUST00000183905,ENSMUST00000184504,ENSMUST00000184991,ENSMUST00000185152	1.65059	25	1.51136	17	1.36773	17	2.25155	32	3.39907	38	2.7042	34
ENSMUSG00000098274	Rpl24	726.226	721.767	674.857	782.053	-1.08347	-0.115655	0.51524	0.689319	16	55966275	55971435	1	protein_coding	ribosomal protein L24 [Source:MGI Symbol;Acc:MGI:1915443]	ENSMUST00000023269,ENSMUST00000126419,ENSMUST00000128581,ENSMUST00000137811	654.293	9910	758.436	8531	752.573	9354	581.534	8265	970.704	10852	793.92	9982
ENSMUSG00000098238	Gm8756	1.49026	1.86867	1.50706	1.09505	1.67311	0.742536	0.0450736	0.126734	13	97458149	97459077	-1	pseudogene	predicted gene 8756 [Source:MGI Symbol;Acc:MGI:3644333]	ENSMUST00000183250	1.45252	22	2.22259	25	1.93091	24	1.33686	19	1.07339	12	0.874887	11
ENSMUSG00000098234	Snhg6	50.7602	46.2915	44.5879	61.4013	-1.32611	-0.407195	0.0658762	0.16823	1	9941959	9944118	-1	lincRNA	small nucleolar RNA host gene 6 [Source:MGI Symbol;Acc:MGI:1921074]	ENSMUST00000182043,ENSMUST00000182498,ENSMUST00000182580,ENSMUST00000182742,ENSMUST00000182819	38.4917	583	53.0754	597	47.3074	588	42.4277	603	80.7727	903	61.0035	767
ENSMUSG00000098211	Gm27045	0.848446	0.93896	0.65923	0.947147	1.02229	0.0317986	0.949306	0.972725	8	121542122	121543481	1	antisense	predicted gene, 27045 [Source:MGI Symbol;Acc:MGI:5504160]	ENSMUST00000182145	1.25445	19	0.355614	4	1.20682	15	0.773972	11	1.43119	16	0.636281	8
ENSMUSG00000098188	Sowahc	6.36936	4.49625	6.02713	8.5847	-1.91697	-0.938825	6.22439e-05	0.000616456	10	59221953	59226434	1	protein_coding	sosondowah ankyrin repeat domain family member C [Source:MGI Symbol;Acc:MGI:3606051]	ENSMUST00000182161	3.76334	57	4.9786	56	4.74683	59	7.9508	113	8.49768	95	9.30562	117
ENSMUSG00000098178	Yam1	528.778	448.047	504.154	634.131	-1.41531	-0.501118	0.0859965	0.204186	17	39846958	39848788	1	lincRNA	YY1 associated myogenesis RNA 1 [Source:MGI Symbol;Acc:MGI:5504039]	ENSMUST00000182010	341.473	5172	580.362	6528	422.307	5249	315.429	4483	896.282	10020	690.683	8684
ENSMUSG00000098176	Ccdc166	5.40399	6.13523	5.39107	4.68567	1.32023	0.400784	0.0916205	0.213866	15	75979872	75982455	-1	protein_coding	coiled-coil domain containing 166 [Source:MGI Symbol;Acc:MGI:1925902]	ENSMUST00000182172,ENSMUST00000183130	6.80042	103	6.13434	69	5.47092	68	3.72914	53	5.63531	63	4.69258	59
ENSMUSG00000098148	Gm20204	9.68789	8.95116	9.54983	10.5627	-1.1759	-0.233763	0.254977	0.434852	8	117210778	117215997	1	lincRNA	predicted gene, 20204 [Source:MGI Symbol;Acc:MGI:5012389]	ENSMUST00000182761	10.4977	159	8.71254	98	7.6432	95	10.6245	151	10.6445	119	10.4191	131
ENSMUSG00000098134	Rnf113a2	24.0515	27.5042	22.5317	22.1184	1.24645	0.317827	0.0395038	0.114952	12	84417196	84418578	1	protein_coding	ring finger protein 113A2 [Source:MGI Symbol;Acc:MGI:1913631]	ENSMUST00000183146	28.3901	430	28.538	321	25.5846	318	18.2939	260	24.5986	275	23.4629	295
ENSMUSG00000098132	Rassf10	1.79237	1.85202	1.71629	1.80879	1.02877	0.0409164	0.908357	0.950831	7	112953962	112957457	1	protein_coding	Ras association (RalGDS/AF-6) domain family (N-terminal) member 10 [Source:MGI Symbol;Acc:MGI:1925998]	ENSMUST00000182858	1.91468	29	1.06684	12	2.57455	32	1.68867	24	1.43119	16	2.30652	29
ENSMUSG00000098112	Bin2	18.0005	19.7035	17.1439	17.1542	1.14732	0.198269	0.192518	0.360806	15	100641077	100669553	-1	protein_coding	bridging integrator 2 [Source:MGI Symbol;Acc:MGI:3611448]	ENSMUST00000182068,ENSMUST00000182494,ENSMUST00000182574,ENSMUST00000182775,ENSMUST00000182814,ENSMUST00000183193,ENSMUST00000183211	19.3449	293	18.8475	212	20.9182	260	18.0828	257	16.2798	182	17.1001	215
ENSMUSG00000098098	Gm20748	13.2873	13.9902	12.2453	13.6265	1.02911	0.041396	0.862647	0.925881	18	61639542	61647472	1	lincRNA	predicted gene, 20748 [Source:MGI Symbol;Acc:MGI:5434104]	ENSMUST00000183083,ENSMUST00000183087	11.4221	173	14.1357	159	16.4128	204	9.49874	135	19.0527	213	12.328	155
ENSMUSG00000098090	2700099C18Rik	13.237	12.4218	11.6788	15.6104	-1.25549	-0.328246	0.0587741	0.154087	17	94750100	94775132	1	pseudogene	RIKEN cDNA 2700099C18 gene [Source:MGI Symbol;Acc:MGI:1924272]	ENSMUST00000182313,ENSMUST00000182402,ENSMUST00000182475,ENSMUST00000183133	12.2804	186	11.4686	129	13.5164	168	15.4794	220	15.922	178	15.4298	194
ENSMUSG00000098088	Gm26916	1.24934	1.24692	1.27713	1.22398	1.02029	0.0289856	0.946994	0.972013	14	61629484	61630414	1	lincRNA	predicted gene, 26916 [Source:MGI Symbol;Acc:MGI:5504031]	ENSMUST00000183304	1.05638	16	1.15575	13	1.52864	19	1.2665	18	1.61009	18	0.795352	10
ENSMUSG00000098055	Gm26947	0.987977	1.15296	1.38531	0.425668	2.64521	1.40338	0.00793301	0.034301	10	60931991	60940942	1	antisense	predicted gene, 26947 [Source:MGI Symbol;Acc:MGI:5504062]	ENSMUST00000182497	0.660235	10	1.51136	17	1.28727	16	0.422166	6	0.536696	6	0.318141	4
ENSMUSG00000098022	Zfp82	7.23058	8.1365	7.21005	6.34521	1.294	0.371835	0.156996	0.313336	7	30054489	30072900	-1	protein_coding	zinc finger protein 82 [Source:MGI Symbol;Acc:MGI:1890753]	ENSMUST00000080834,ENSMUST00000182483,ENSMUST00000182546,ENSMUST00000182919,ENSMUST00000183025,ENSMUST00000183115,ENSMUST00000183190	9.24329	140	7.20118	81	7.96501	99	3.58841	51	8.05044	90	7.39677	93
ENSMUSG00000097994	Gm26982	2.29091	2.11505	2.172	2.5857	-1.20262	-0.26618	0.540252	0.709547	6	113714971	113716121	1	antisense	predicted gene, 26982 [Source:MGI Symbol;Acc:MGI:5504097]	ENSMUST00000182250	2.17878	33	1.51136	17	2.655	33	1.2665	18	4.74081	53	1.74977	22
ENSMUSG00000097993	Ptprv	2.92842	2.71925	2.69651	3.36948	-1.24182	-0.312455	0.267222	0.448685	1	135108497	135132594	-1	processed_transcript	protein tyrosine phosphatase, receptor type, V [Source:MGI Symbol;Acc:MGI:108027]	ENSMUST00000086432,ENSMUST00000182012,ENSMUST00000182120,ENSMUST00000182387,ENSMUST00000182541,ENSMUST00000182570,ENSMUST00000182718,ENSMUST00000183089,ENSMUST00000183212,ENSMUST00000183317,ENSMUST00000183328	2.64094	40	3.02272	34	2.4941	31	3.51805	50	3.48852	39	3.10187	39
ENSMUSG00000097971	Gm26917	26.7926	23.0897	34.3759	22.9122	1.00499	0.00718394	0.97256	0.984651	17	39845074	39846245	1	processed_transcript	predicted gene, 26917 [Source:MGI Symbol;Acc:MGI:5504032]	ENSMUST00000182520	22.0518	334	24.4485	275	22.7687	283	27.6519	393	16.1903	181	24.8945	313
ENSMUSG00000097932	C430039J16Rik	3.48104	5.46794	3.48882	1.48636	3.61957	1.85582	2.49176e-09	7.31224e-08	13	97283182	97285934	1	lincRNA	RIKEN cDNA C430039J16 gene [Source:MGI Symbol;Acc:MGI:1924873]	ENSMUST00000181148	4.4896	68	6.84557	77	5.06865	63	1.40722	20	0.983942	11	2.06791	26
ENSMUSG00000097930	C330002G04Rik	2.05642	2.45531	2.18126	1.5327	1.6113	0.688226	0.0500492	0.13742	19	23037390	23075853	-1	lincRNA	RIKEN cDNA C330002G04 gene [Source:MGI Symbol;Acc:MGI:1924860]	ENSMUST00000181623	2.97106	45	2.22259	25	2.17228	27	1.40722	20	1.52064	17	1.67024	21
ENSMUSG00000097929	Tunar	2.19076	1.21135	1.98153	3.3794	-2.81366	-1.49245	2.00435e-06	3.06765e-05	12	105336594	105383932	1	lincRNA	Tcl1 upstream neural differentiation associated RNA [Source:MGI Symbol;Acc:MGI:1917202]	ENSMUST00000180458,ENSMUST00000180503	0.924329	14	1.42246	16	1.28727	16	3.51805	50	3.75687	42	2.86327	36
ENSMUSG00000097919	Gm27021	4.39674	4.87081	3.58095	4.73847	1.03045	0.0432799	0.914713	0.95459	8	120608786	120668079	-1	protein_coding	predicted gene, 27021 [Source:MGI Symbol;Acc:MGI:5504136]	ENSMUST00000181333	2.90503	44	3.82285	43	7.88456	98	3.72914	53	7.78209	87	2.7042	34
ENSMUSG00000097915	A330009N23Rik	1.11649	1.52156	0.899274	0.928626	1.59864	0.676843	0.0980195	0.224608	15	101221196	101224121	-1	lincRNA	RIKEN cDNA A330009N23 gene [Source:MGI Symbol;Acc:MGI:2443491]	ENSMUST00000180639	1.1224	17	1.51136	17	1.93091	24	1.12578	16	0.626145	7	1.03396	13
ENSMUSG00000097911	Gm26691	5.49203	6.19188	5.24207	5.04214	1.23309	0.302276	0.278813	0.461746	3	133955473	134240536	-1	lincRNA	predicted gene, 26691 [Source:MGI Symbol;Acc:MGI:5477185]	ENSMUST00000180471,ENSMUST00000181952	5.47995	83	6.57886	74	6.51683	81	4.29202	61	7.33484	82	3.49955	44
ENSMUSG00000097908	4933404O12Rik	6.27701	6.5699	5.97548	6.28565	1.04155	0.0587347	0.800307	0.89016	5	136919146	136937112	1	lincRNA	RIKEN cDNA 4933404O12 gene [Source:MGI Symbol;Acc:MGI:1914002]	ENSMUST00000181045,ENSMUST00000181190	7.13054	108	6.22324	70	6.35592	79	8.09152	115	5.27751	59	5.48793	69
ENSMUSG00000097906	Gm9625	7.33854	7.99505	8.32714	5.69344	1.39227	0.477436	0.0310985	0.0965498	13	67810246	67811200	1	pseudogene	predicted gene 9625 [Source:MGI Symbol;Acc:MGI:3780033]	ENSMUST00000180422	6.66837	101	9.51267	107	7.8041	97	6.54358	93	5.36696	60	5.16979	65
ENSMUSG00000097893	1700034P13Rik	2.14486	2.26087	2.44913	1.72457	1.3266	0.407731	0.219856	0.393456	1	9747648	9791922	1	antisense	RIKEN cDNA 1700034P13 gene [Source:MGI Symbol;Acc:MGI:1920581]	ENSMUST00000181358,ENSMUST00000181821,ENSMUST00000189322,ENSMUST00000189431,ENSMUST00000191287	2.44287	37	2.4893	28	1.85046	23	1.33686	19	2.32568	26	1.51117	19
ENSMUSG00000097891	Gm3650	3.05863	2.27688	2.38906	4.50995	-1.97323	-0.980559	0.00725659	0.0319598	18	43472816	43475169	1	pseudogene	predicted gene 3650 [Source:MGI Symbol;Acc:MGI:3781826]	ENSMUST00000180600	1.58456	24	1.86697	21	3.3791	42	2.81444	40	6.26145	70	4.45397	56
ENSMUSG00000097887	Gm26542	0.720006	0.465131	0.422175	1.27271	-2.69907	-1.43246	0.0030455	0.0161792	11	50237009	50288839	1	lincRNA	predicted gene, 26542 [Source:MGI Symbol;Acc:MGI:5477036]	ENSMUST00000180443	0.396141	6	0.355614	4	0.643637	8	0.985055	14	1.16284	13	1.67024	21
ENSMUSG00000097879	Gm26869	5.60754	7.48102	6.25529	3.08632	2.4009	1.26358	0.0159883	0.0587763	2	178023808	178028736	-1	lincRNA	predicted gene, 26869 [Source:MGI Symbol;Acc:MGI:5477363]	ENSMUST00000181241	9.63943	146	6.04544	68	6.75819	84	6.6843	95	0.983942	11	1.5907	20
ENSMUSG00000097876	Gm16892	1.24985	1.67255	1.11138	0.96562	1.68898	0.756156	0.146846	0.299438	16	57167401	57174413	1	lincRNA	predicted gene, 16892 [Source:MGI Symbol;Acc:MGI:4439816]	ENSMUST00000180999	1.1224	17	2.04478	23	1.85046	23	1.2665	18	0.357797	4	1.27256	16
ENSMUSG00000097868	A330069E16Rik	4.14571	4.27126	3.63392	4.53195	-1.06049	-0.0847373	0.784475	0.880141	2	91237146	91238352	1	lincRNA	RIKEN cDNA A330069E16 gene [Source:MGI Symbol;Acc:MGI:3583899]	ENSMUST00000181191	3.82936	58	4.80079	54	4.18364	52	4.29202	61	5.72476	64	3.57908	45
ENSMUSG00000097848	Gm807	2.09593	2.87223	1.94943	1.46614	1.9556	0.967609	0.00241463	0.0133861	13	99100706	99107580	1	lincRNA	predicted gene 807 [Source:MGI Symbol;Acc:MGI:2685653]	ENSMUST00000181742	2.57492	39	3.46724	39	2.57455	32	1.33686	19	1.78899	20	1.27256	16
ENSMUSG00000097842	9330104G04Rik	1.33637	0.900277	1.19556	1.91328	-2.10725	-1.07536	0.0111683	0.0448693	7	16871354	16874886	-1	lincRNA	RIKEN cDNA 9330104G04 gene [Source:MGI Symbol;Acc:MGI:2445112]	ENSMUST00000181501	0.990352	15	1.06684	12	0.643637	8	1.2665	18	1.61009	18	2.86327	36
ENSMUSG00000097839	Gm26909	7.12341	7.47723	5.90429	7.98871	-1.06661	-0.0930286	0.757166	0.86355	8	22644861	22646286	1	lincRNA	predicted gene, 26909 [Source:MGI Symbol;Acc:MGI:5477403]	ENSMUST00000181668	6.33825	96	7.6457	86	8.44774	105	6.33249	90	10.555	118	7.07863	89
ENSMUSG00000097828	6430562O15Rik	1.07535	1.41787	1.21528	0.592901	2.33638	1.22427	0.0085743	0.0364779	13	99396924	99412864	-1	lincRNA	RIKEN cDNA 6430562O15 gene [Source:MGI Symbol;Acc:MGI:2444982]	ENSMUST00000180491,ENSMUST00000180808	1.51854	23	1.68917	19	1.04591	13	0.844333	12	0.536696	6	0.397676	5
ENSMUSG00000097819	Gm26813	2.88399	2.93001	2.49562	3.22634	-1.10191	-0.140001	0.755473	0.862387	1	59488480	59492605	-1	lincRNA	predicted gene, 26813 [Source:MGI Symbol;Acc:MGI:5477307]	ENSMUST00000180778	1.45252	22	3.55614	40	3.78137	47	1.54794	22	4.47247	50	3.65862	46
ENSMUSG00000097815	Gm26809	12.8475	15.8727	13.0479	9.62184	1.64195	0.715413	0.00948095	0.0393795	6	18844220	18847360	1	lincRNA	predicted gene, 26809 [Source:MGI Symbol;Acc:MGI:5477303]	ENSMUST00000180863	16.6379	252	15.2914	172	15.6887	195	13.2982	189	5.54586	62	10.0214	126
ENSMUSG00000097814	Panct2	2.088	1.52417	1.70583	3.034	-1.94249	-0.957908	0.00814981	0.0349935	1	96871126	96881234	1	antisense	pluripotency-associated noncoding transcript 2 [Source:MGI Symbol;Acc:MGI:3643517]	ENSMUST00000181489,ENSMUST00000188631	2.44287	37	1.24465	14	0.885002	11	3.30697	47	3.48852	39	2.30652	29
ENSMUSG00000097810	G730046D07Rik	2.09802	2.65143	2.48633	1.15631	2.24062	1.1639	0.00236235	0.0131611	7	126565919	126566380	1	protein_coding	RIKEN cDNA G730046D07 gene [Source:MGI Symbol;Acc:MGI:3642131]	ENSMUST00000180459	3.30117	50	2.40039	27	2.25273	28	1.75903	25	0.357797	4	1.3521	17
ENSMUSG00000097797	Gm26901	1.26226	1.15996	0.956007	1.67081	-1.40889	-0.494559	0.234118	0.410844	1	7349406	7397801	-1	lincRNA	predicted gene, 26901 [Source:MGI Symbol;Acc:MGI:5477395]	ENSMUST00000181554	1.32047	20	0.711228	8	1.44818	18	1.12578	16	2.05733	23	1.82931	23
ENSMUSG00000097796	Gm16702	11.5801	12.2189	10.447	12.0745	1.01371	0.0196437	0.949845	0.972916	17	8379045	8389468	-1	lincRNA	predicted gene, 16702 [Source:MGI Symbol;Acc:MGI:4439626]	ENSMUST00000181180	11.0919	168	13.3355	150	12.2291	152	8.23224	117	16.4587	184	11.5326	145
ENSMUSG00000097793	Gm17259	2.32762	2.02068	2.30173	2.66045	-1.31704	-0.397299	0.237455	0.414885	13	81778773	81783749	-1	lincRNA	predicted gene, 17259 [Source:MGI Symbol;Acc:MGI:4936893]	ENSMUST00000181520	2.31082	35	2.22259	25	1.52864	19	2.60336	37	1.87844	21	3.49955	44
ENSMUSG00000097779	4833407H14Rik	5.1859	5.79763	4.49972	5.26035	1.1056	0.144833	0.602443	0.755587	19	53460631	53462723	1	lincRNA	RIKEN cDNA 4833407H14 gene [Source:MGI Symbol;Acc:MGI:1921149]	ENSMUST00000180442	4.88574	74	6.31215	71	6.19501	77	4.1513	59	7.33484	82	4.2949	54
ENSMUSG00000097772	5430416N02Rik	19.0375	21.6634	17.3921	18.0571	1.19813	0.260789	0.239973	0.417663	5	100420842	100429516	-1	lincRNA	RIKEN cDNA 5430416N02 gene [Source:MGI Symbol;Acc:MGI:1918676]	ENSMUST00000180779,ENSMUST00000181873	19.0808	289	21.6925	244	24.2169	301	18.505	263	16.8165	188	18.8498	237
ENSMUSG00000097769	Snhg4	36.5455	36.9253	31.6595	41.0517	-1.11169	-0.15276	0.576586	0.735387	18	35553371	35558316	1	lincRNA	small nucleolar RNA host gene 4 [Source:MGI Symbol;Acc:MGI:4937091]	ENSMUST00000181664,ENSMUST00000185650,ENSMUST00000185814,ENSMUST00000187322,ENSMUST00000189164	32.7476	496	37.9618	427	40.0664	498	33.5622	477	43.3829	485	46.2099	581
ENSMUSG00000097768	2310043M15Rik	25.3806	35.5196	27.0912	13.5309	2.62552	1.3926	6.83683e-22	1.16823e-19	16	93792150	93794888	-1	lincRNA	RIKEN cDNA 2310043M15 gene [Source:MGI Symbol;Acc:MGI:1919180]	ENSMUST00000180967	34.2002	518	36.7171	413	35.6414	443	13.1575	187	14.3119	160	13.1233	165
ENSMUSG00000097767	Miat	2.225	1.482	2.41677	2.77621	-1.89537	-0.922478	0.0365358	0.108681	5	112213228	112229395	-1	lincRNA	myocardial infarction associated transcript (non-protein coding) [Source:MGI Symbol;Acc:MGI:2444886]	ENSMUST00000181535,ENSMUST00000182258,ENSMUST00000182509,ENSMUST00000182699,ENSMUST00000182953,ENSMUST00000183036	1.1224	17	1.95588	22	1.36773	17	3.44769	49	1.69954	19	3.18141	40
ENSMUSG00000097760	6030442K20Rik	0.986133	1.15009	1.26843	0.539878	2.05802	1.04126	0.0215471	0.0734877	1	132466433	132477064	-1	lincRNA	RIKEN cDNA 6030442K20 gene [Source:MGI Symbol;Acc:MGI:1925126]	ENSMUST00000180835,ENSMUST00000188203	0.990352	15	1.33355	15	1.12637	14	0.844333	12	0.536696	6	0.238606	3
ENSMUSG00000097751	Gm26690	1.65221	1.63805	1.43369	1.8849	-1.13909	-0.187881	0.637574	0.781638	7	127982570	127984881	-1	lincRNA	predicted gene, 26690 [Source:MGI Symbol;Acc:MGI:5477184]	ENSMUST00000181457	1.51854	23	1.86697	21	1.52864	19	0.773972	11	2.41513	27	2.46559	31
ENSMUSG00000097750	Gm4673	1.79547	1.77685	1.74721	1.86236	-1.05315	-0.0747135	0.868377	0.928493	7	30957409	30961619	1	antisense	predicted gene 4673 [Source:MGI Symbol;Acc:MGI:3782854]	ENSMUST00000181395	2.11275	32	1.68917	19	1.52864	19	2.74408	39	1.25229	14	1.5907	20
ENSMUSG00000097743	Gm16973	4.76681	3.66108	4.13852	6.50083	-1.7677	-0.821875	0.000553299	0.00396864	14	56696280	56701268	-1	lincRNA	predicted gene, 16973 [Source:MGI Symbol;Acc:MGI:4439897]	ENSMUST00000180682,ENSMUST00000180752	3.56527	54	3.55614	40	3.86182	48	5.34744	76	7.15595	80	6.9991	88
ENSMUSG00000097729	2310015A10Rik	3.51229	3.37012	3.89052	3.27624	1.02392	0.0341078	0.904606	0.94867	12	80120548	80132844	-1	lincRNA	RIKEN cDNA 2310015A10 gene [Source:MGI Symbol;Acc:MGI:1916798]	ENSMUST00000180643	3.1031	47	3.46724	39	3.54001	44	3.37733	48	2.95183	33	3.49955	44
ENSMUSG00000097727	F630040K05Rik	1.73427	2.25499	1.61119	1.33664	1.68391	0.751816	0.0446159	0.125981	17	45734506	45788594	1	lincRNA	RIKEN cDNA F630040K05 gene [Source:MGI Symbol;Acc:MGI:4437734]	ENSMUST00000180519,ENSMUST00000180558	1.9807	30	2.93382	33	1.85046	23	1.2665	18	1.78899	20	0.954422	12
ENSMUSG00000097723	Gm26848	1.74623	1.80295	1.73519	1.70055	1.04769	0.0672055	0.909379	0.951531	17	6314199	6493180	1	lincRNA	predicted gene, 26848 [Source:MGI Symbol;Acc:MGI:5477342]	ENSMUST00000181052	1.38649	21	1.68917	19	2.33319	29	2.8848	41	0.626145	7	1.5907	20
ENSMUSG00000097715	Gpr137b-ps	1.01046	0.922335	0.973951	1.1351	-1.25427	-0.326851	0.482248	0.66211	13	12619084	12650297	-1	lincRNA	G protein-coupled receptor 137B, pseudogene [Source:MGI Symbol;Acc:MGI:3710533]	ENSMUST00000181570	0.726258	11	1.15575	13	0.885002	11	1.40722	20	0.805044	9	1.19303	15
ENSMUSG00000097709	2810429I04Rik	32.8366	37.1553	34.7512	26.6035	1.39466	0.479909	0.0786576	0.191411	13	3478230	3501393	1	lincRNA	RIKEN cDNA 2810429I04 gene [Source:MGI Symbol;Acc:MGI:1924187]	ENSMUST00000180567,ENSMUST00000180836,ENSMUST00000181708,ENSMUST00000185835,ENSMUST00000186183,ENSMUST00000186610,ENSMUST00000186642,ENSMUST00000187921,ENSMUST00000188642,ENSMUST00000189464,ENSMUST00000190547,ENSMUST00000191585	44.962	681	30.1383	339	36.3655	452	41.1612	585	15.7431	176	22.9061	288
ENSMUSG00000097695	Gm26905	1424.53	1778.35	1476.34	1018.91	1.74526	0.803442	0.00221083	0.0124506	8	58171435	58298866	1	lincRNA	predicted gene, 26905 [Source:MGI Symbol;Acc:MGI:5477399]	ENSMUST00000180798	1868.99	28308	1682.05	18920	1784	22174	1450.42	20614	674.716	7543	931.596	11713
ENSMUSG00000097694	G730013B05Rik	1.63559	1.41787	1.40053	2.08836	-1.46851	-0.554355	0.111637	0.247048	16	50526304	50559435	1	lincRNA	RIKEN cDNA G730013B05 gene [Source:MGI Symbol;Acc:MGI:3588276]	ENSMUST00000180509,ENSMUST00000181884	1.51854	23	1.68917	19	1.04591	13	2.04047	29	2.23623	25	1.98838	25
ENSMUSG00000097692	A230060F14Rik	1.66892	1.89093	1.96239	1.15345	1.63544	0.709678	0.0432021	0.122983	10	86020441	86022329	-1	antisense	RIKEN cDNA A230060F14 gene [Source:MGI Symbol;Acc:MGI:3642156]	ENSMUST00000181665,ENSMUST00000190739	1.9807	30	1.60026	18	2.09182	26	0.985055	14	0.805044	9	1.67024	21
ENSMUSG00000097667	Gm26764	4.96368	3.90762	4.18343	6.79998	-1.72638	-0.787749	0.0272699	0.0875217	12	87332488	87335655	1	lincRNA	predicted gene, 26764 [Source:MGI Symbol;Acc:MGI:5477258]	ENSMUST00000181175	4.42357	67	4.00066	45	3.29864	41	3.86986	55	10.6445	119	5.8856	74
ENSMUSG00000097666	A330094K24Rik	1.70159	2.39497	1.51895	1.19086	2.00982	1.00706	0.00306272	0.0162514	18	77729681	77733470	-1	lincRNA	RIKEN cDNA A330094K24 gene [Source:MGI Symbol;Acc:MGI:1924343]	ENSMUST00000180530	2.44287	37	2.4893	28	2.25273	28	1.2665	18	1.43119	16	0.874887	11
ENSMUSG00000097661	Gm26763	1.87535	2.20103	1.97948	1.44554	1.5215	0.605492	0.112488	0.248118	4	145601963	145711968	-1	lincRNA	predicted gene, 26763 [Source:MGI Symbol;Acc:MGI:5477257]	ENSMUST00000180968	2.83901	43	1.51136	17	2.25273	28	2.04047	29	1.34174	15	0.954422	12
ENSMUSG00000097657	Gm7389	4.04767	4.44753	4.87781	2.81767	1.56018	0.641711	0.183659	0.348855	8	3994628	3997505	1	pseudogene	predicted gene 7389 [Source:MGI Symbol;Acc:MGI:3645153]	ENSMUST00000181162	5.14983	78	4.08956	46	4.10319	51	5.69925	81	0.447247	5	2.30652	29
ENSMUSG00000097651	4930461G14Rik	4.08876	4.65158	3.86039	3.75431	1.23909	0.309284	0.308322	0.493956	9	58455173	58469623	1	lincRNA	RIKEN cDNA 4930461G14 gene [Source:MGI Symbol;Acc:MGI:1922129]	ENSMUST00000181967	3.43322	52	4.88969	55	5.63183	70	2.74408	39	4.38302	49	4.13583	52
ENSMUSG00000097648	9330185C12Rik	1.13913	1.19809	0.942542	1.27676	-1.06542	-0.091424	0.820146	0.902809	1	113891385	113964134	-1	lincRNA	RIKEN cDNA 9330185C12 gene [Source:MGI Symbol;Acc:MGI:1924761]	ENSMUST00000180837	0.990352	15	1.15575	13	1.44818	18	1.19614	17	1.52064	17	1.11349	14
ENSMUSG00000097639	C430002E04Rik	9.26089	10.1545	9.32655	8.30165	1.22638	0.294401	0.170047	0.330616	3	41488804	41493192	-1	lincRNA	RIKEN cDNA C430002E04 gene [Source:MGI Symbol;Acc:MGI:1925956]	ENSMUST00000181833	10.8939	165	9.51267	107	10.0568	125	8.51369	121	9.39218	105	6.9991	88
ENSMUSG00000097636	5830416P10Rik	3.34842	4.42839	3.44996	2.16691	2.04622	1.03296	0.000268905	0.00213401	19	53441212	53464796	-1	lincRNA	RIKEN cDNA 5830416P10 gene [Source:MGI Symbol;Acc:MGI:1922001]	ENSMUST00000180489,ENSMUST00000180667,ENSMUST00000181539	4.75369	72	4.26737	48	4.2641	53	1.75903	25	1.87844	21	2.86327	36
ENSMUSG00000097634	Gm26827	2.06323	2.41755	2.54239	1.22975	1.94202	0.957554	0.146601	0.299093	7	66109515	66173121	-1	lincRNA	predicted gene, 26827 [Source:MGI Symbol;Acc:MGI:5477321]	ENSMUST00000181911	2.11275	32	3.28943	37	1.85046	23	0.985055	14	0	0	2.7042	34
ENSMUSG00000097625	Gm26561	0.958664	0.999974	1.07558	0.800433	1.21314	0.278743	0.621993	0.76975	17	70878078	71393284	1	lincRNA	predicted gene, 26561 [Source:MGI Symbol;Acc:MGI:5477055]	ENSMUST00000180743	0.726258	11	1.06684	12	1.20682	15	1.40722	20	0.357797	4	0.636281	8
ENSMUSG00000097621	Gm26562	1.39442	1.35389	1.51561	1.31375	1.01393	0.0199536	0.960248	0.978535	16	30200910	30205879	-1	lincRNA	predicted gene, 26562 [Source:MGI Symbol;Acc:MGI:5477056]	ENSMUST00000181113	0.924329	14	1.68917	19	1.44818	18	1.33686	19	1.25229	14	1.3521	17
ENSMUSG00000097620	4921514A10Rik	1.11912	1.58554	0.837083	0.934743	1.6797	0.748205	0.0617224	0.159994	4	141115660	141118087	1	antisense	RIKEN cDNA 4921514A10 gene [Source:MGI Symbol;Acc:MGI:3704238]	ENSMUST00000181450,ENSMUST00000187076	1.71661	26	1.51136	17	1.52864	19	0.985055	14	0.626145	7	1.19303	15
ENSMUSG00000097619	4833422M21Rik	0.893753	0.997929	0.997354	0.685976	1.41938	0.505257	0.26604	0.447491	15	96231870	96254684	-1	lincRNA	RIKEN cDNA 4833422M21 gene [Source:MGI Symbol;Acc:MGI:1923018]	ENSMUST00000181122,ENSMUST00000181252,ENSMUST00000181747	1.1224	17	1.06684	12	0.804547	10	0.914694	13	0.268348	3	0.874887	11
ENSMUSG00000097616	1110019D14Rik	4.85574	3.23224	4.61801	6.71697	-2.0506	-1.03604	4.92478e-05	0.000507478	6	13871526	14044373	1	lincRNA	RIKEN cDNA 1110019D14 gene [Source:MGI Symbol;Acc:MGI:1923561]	ENSMUST00000181090,ENSMUST00000181225	4.02743	61	2.93382	33	2.73546	34	5.55852	79	7.51374	84	7.07863	89
ENSMUSG00000097604	Gm17322	8.70141	14.3142	8.38904	3.40098	4.23591	2.08267	7.57108e-21	1.1884e-18	9	57998041	58007451	1	lincRNA	predicted gene, 17322 [Source:MGI Symbol;Acc:MGI:4936956]	ENSMUST00000181289	14.3931	218	15.1136	170	13.4359	167	3.09589	44	4.56191	51	2.54513	32
ENSMUSG00000097591	A330032B11Rik	2.17807	2.41134	2.05086	2.07201	1.17082	0.227521	0.463493	0.645752	19	37173843	37196541	1	lincRNA	RIKEN cDNA A330032B11 gene [Source:MGI Symbol;Acc:MGI:2443002]	ENSMUST00000180609	2.50889	38	2.31149	26	2.41364	30	2.11083	30	2.59403	29	1.51117	19
ENSMUSG00000097590	Gm26675	0.977937	0.932228	1.50905	0.492527	1.81723	0.861744	0.426645	0.612624	16	3862384	3884505	1	lincRNA	predicted gene, 26675 [Source:MGI Symbol;Acc:MGI:5477169]	ENSMUST00000181068	0.0660235	1	2.4893	28	0.241364	3	1.47758	21	0	0	0	0
ENSMUSG00000097589	Dleu2	1.31495	1.18601	1.08213	1.67673	-1.41197	-0.497709	0.274597	0.4565	14	61602839	61682373	-1	processed_transcript	deleted in lymphocytic leukemia, 2 [Source:MGI Symbol;Acc:MGI:1934030]	ENSMUST00000180377,ENSMUST00000180917,ENSMUST00000182259,ENSMUST00000182286,ENSMUST00000182325,ENSMUST00000182537,ENSMUST00000182756,ENSMUST00000182768,ENSMUST00000182957,ENSMUST00000183054,ENSMUST00000183066,ENSMUST00000183079,ENSMUST00000183245	0.924329	14	0.622324	7	2.01137	25	1.82939	26	1.61009	18	1.5907	20
ENSMUSG00000097588	Gm17388	1.5803	1.55154	1.13848	2.05087	-1.3246	-0.405552	0.302129	0.487793	4	136355774	136359440	1	lincRNA	predicted gene, 17388 [Source:MGI Symbol;Acc:MGI:4937022]	ENSMUST00000180855,ENSMUST00000182167	0.924329	14	1.15575	13	2.57455	32	1.75903	25	2.32568	26	2.06791	26
ENSMUSG00000097585	Gm26529	0.881537	1.06512	0.777302	0.802184	1.32081	0.401418	0.32629	0.514195	7	89980749	89981848	1	protein_coding	predicted gene, 26529 [Source:MGI Symbol;Acc:MGI:5477023]	ENSMUST00000181784	1.18842	18	0.800131	9	1.20682	15	0.985055	14	0.626145	7	0.795352	10
ENSMUSG00000097574	C920006O11Rik	3.42938	3.21334	3.18581	3.88899	-1.21769	-0.284148	0.421454	0.607951	9	78175914	78178879	1	lincRNA	RIKEN cDNA C920006O11 gene [Source:MGI Symbol;Acc:MGI:2443759]	ENSMUST00000180974	1.9807	30	3.55614	40	4.10319	51	3.30697	47	3.66742	41	4.69258	59
ENSMUSG00000097567	Gm26637	1.85557	2.83921	1.55292	1.17458	2.40053	1.26335	0.00198681	0.0114225	17	78882042	78892500	1	lincRNA	predicted gene, 26637 [Source:MGI Symbol;Acc:MGI:5477131]	ENSMUST00000180880	2.97106	45	2.4893	28	3.05728	38	1.33686	19	1.07339	12	1.11349	14
ENSMUSG00000097562	Gm26639	1.4749	1.88669	1.39055	1.14745	1.66647	0.736794	0.14403	0.29548	13	65590293	65591561	-1	lincRNA	predicted gene, 26639 [Source:MGI Symbol;Acc:MGI:5477133]	ENSMUST00000181426	1.65059	25	2.40039	27	1.60909	20	0.281444	4	1.96788	22	1.19303	15
ENSMUSG00000097559	D430018E03Rik	0.679001	1.02951	0.552702	0.454794	2.16964	1.11746	0.122116	0.264231	5	142874077	142878373	-1	lincRNA	RIKEN cDNA D430018E03 gene [Source:MGI Symbol;Acc:MGI:3045245]	ENSMUST00000181842	1.38649	21	0.977938	11	0.724092	9	1.12578	16	0	0	0.238606	3
ENSMUSG00000097554	Gm26825	2.0359	0.831365	2.79231	2.48402	-2.97549	-1.57313	0.286592	0.47076	5	5781530	5783636	1	lincRNA	predicted gene, 26825 [Source:MGI Symbol;Acc:MGI:5477319]	ENSMUST00000181751	0	0	0	0	2.4941	31	5.066	72	0	0	2.38606	30
ENSMUSG00000097545	A930011O12Rik	4.64019	5.24303	4.35521	4.32233	1.21219	0.277616	0.444157	0.629268	14	64587331	64593961	1	lincRNA	RIKEN cDNA A930011O12 gene [Source:MGI Symbol;Acc:MGI:2442197]	ENSMUST00000180610,ENSMUST00000181808,ENSMUST00000185812,ENSMUST00000186703	4.88574	74	4.88969	55	5.95365	74	4.01058	57	4.02522	45	4.93118	62
ENSMUSG00000097542	Gm26751	27.0734	32.1439	26.0392	23.037	1.39754	0.48289	0.00550136	0.0258632	14	55864311	55874735	-1	lincRNA	predicted gene, 26751 [Source:MGI Symbol;Acc:MGI:5477245]	ENSMUST00000181218	29.3144	444	32.3609	364	34.7564	432	17.5903	250	26.3875	295	25.1331	316
ENSMUSG00000097537	2610020C07Rik	1.31661	1.22287	1.08796	1.63899	-1.32856	-0.40986	0.302613	0.488302	16	11203383	11225796	1	lincRNA	RIKEN cDNA 2610020C07 gene [Source:MGI Symbol;Acc:MGI:1917168]	ENSMUST00000181526	1.38649	21	1.15575	13	1.12637	14	1.47758	21	1.61009	18	1.82931	23
ENSMUSG00000097536	2610037D02Rik	25.4869	19.7388	23.8006	32.9214	-1.66356	-0.734272	1.94329e-06	2.98775e-05	15	96134819	96284495	-1	lincRNA	RIKEN cDNA 2610037D02 gene [Source:MGI Symbol;Acc:MGI:1917290]	ENSMUST00000180852,ENSMUST00000185067	21.7878	330	17.9585	202	19.47	242	32.9993	469	34.3485	384	31.4164	395
ENSMUSG00000097532	Gm4349	2.5096	3.10054	2.09792	2.33035	1.33125	0.412784	0.218395	0.391777	3	95427671	95431087	1	lincRNA	predicted gene 4349 [Source:MGI Symbol;Acc:MGI:3782533]	ENSMUST00000181809	3.43322	52	2.4893	28	3.3791	42	2.04047	29	1.61009	18	3.34048	42
ENSMUSG00000097519	4930558J18Rik	2.4573	2.74632	2.67464	1.95094	1.42689	0.512873	0.0795008	0.192845	1	57359222	57377544	-1	lincRNA	RIKEN cDNA 4930558J18 gene [Source:MGI Symbol;Acc:MGI:1922573]	ENSMUST00000181949	3.1031	47	2.40039	27	2.73546	34	1.6183	23	2.32568	26	1.90884	24
ENSMUSG00000097518	Gm26694	1.96671	2.23829	1.77658	1.88524	1.18758	0.248021	0.479128	0.6591	17	25794894	25964784	1	lincRNA	predicted gene, 26694 [Source:MGI Symbol;Acc:MGI:5477188]	ENSMUST00000180868	2.77299	42	1.68917	19	2.25273	28	2.67372	38	1.78899	20	1.19303	15
ENSMUSG00000097517	Gm26695	0.564164	0.378271	0.299623	1.0146	-2.6618	-1.4124	0.299614	0.485241	17	23556769	23558313	1	lincRNA	predicted gene, 26695 [Source:MGI Symbol;Acc:MGI:5477189]	ENSMUST00000180920	0	0	0.0889035	1	1.04591	13	1.05542	15	0	0	1.98838	25
ENSMUSG00000097504	4930516B21Rik	6.01269	5.0943	5.60254	7.34124	-1.42876	-0.514767	0.0396449	0.115238	9	119440278	119444830	-1	lincRNA	RIKEN cDNA 4930516B21 gene [Source:MGI Symbol;Acc:MGI:1922364]	ENSMUST00000181600	6.40428	97	4.53408	51	4.34455	54	6.82502	97	7.96099	89	7.2377	91
ENSMUSG00000097503	3110045C21Rik	0.889301	0.781789	0.722506	1.16361	-1.4901	-0.575411	0.18501	0.350568	1	169969409	169972395	1	lincRNA	RIKEN cDNA 3110045C21 gene [Source:MGI Symbol;Acc:MGI:1914553]	ENSMUST00000180638	0.660235	10	0.800131	9	0.885002	11	1.05542	15	1.16284	13	1.27256	16
ENSMUSG00000097493	9930014A18Rik	1.8565	2.01233	2.0354	1.52177	1.29757	0.375814	0.283947	0.467668	15	60822271	60831793	1	lincRNA	RIKEN cDNA 9930014A18 gene [Source:MGI Symbol;Acc:MGI:2444091]	ENSMUST00000180730,ENSMUST00000181910,ENSMUST00000186605	1.65059	25	2.13368	24	2.25273	28	2.04047	29	1.25229	14	1.27256	16
ENSMUSG00000097488	4732487G21Rik	2.11463	1.68299	1.65352	3.00737	-1.79367	-0.842916	0.0259056	0.0844481	12	86290761	86306006	-1	lincRNA	RIKEN cDNA 4732487G21 gene [Source:MGI Symbol;Acc:MGI:2441820]	ENSMUST00000181495	1.05638	16	2.22259	25	1.77	22	2.39228	34	4.56191	51	2.06791	26
ENSMUSG00000097487	Ptges3l	1.19131	1.28443	1.15123	1.13828	1.15795	0.211574	0.675868	0.810333	11	101418812	101425333	-1	protein_coding	prostaglandin E synthase 3 (cytosolic)-like [Source:MGI Symbol;Acc:MGI:1916146]	ENSMUST00000093933,ENSMUST00000103102,ENSMUST00000107252,ENSMUST00000149706,ENSMUST00000150957	1.45252	22	0.711228	8	1.68955	21	0.492527	7	1.96788	22	0.954422	12
ENSMUSG00000097483	Gm26806	3.01248	3.63471	3.21287	2.18987	1.65102	0.723354	0.0315884	0.0975547	13	66503160	66519523	-1	lincRNA	predicted gene, 26806 [Source:MGI Symbol;Acc:MGI:5477300]	ENSMUST00000181516	2.70696	41	3.28943	37	4.90774	61	1.68867	24	1.69954	19	3.18141	40
ENSMUSG00000097481	D330020A13Rik	3.94935	4.68772	4.51477	2.64555	1.74914	0.806644	0.0917357	0.214024	6	120294364	120295432	1	protein_coding	RIKEN cDNA D330020A13 gene [Source:MGI Symbol;Acc:MGI:3642762]	ENSMUST00000181956	5.28188	80	4.35627	49	4.42501	55	5.76961	82	0.894493	10	1.27256	16
ENSMUSG00000097479	Gm26582	3.39559	4.90277	2.98206	2.30194	2.09893	1.06965	0.0282	0.0895065	5	92043064	92055960	1	lincRNA	predicted gene, 26582 [Source:MGI Symbol;Acc:MGI:5477076]	ENSMUST00000181481	4.09346	62	4.17846	47	6.43637	80	4.22166	60	0.536696	6	2.14745	27
ENSMUSG00000097469	Gm26733	4.85062	4.21865	3.68986	6.64335	-1.55951	-0.64109	0.0198406	0.0691491	9	20432760	20563282	1	lincRNA	predicted gene, 26733 [Source:MGI Symbol;Acc:MGI:5477227]	ENSMUST00000180846	4.68767	71	4.26737	48	3.70092	46	4.50311	64	9.30273	104	6.12421	77
ENSMUSG00000097468	2310010G23Rik	2.51573	3.56834	1.28838	2.69046	1.32712	0.408302	0.742811	0.854334	X	36814771	36817185	-1	lincRNA	RIKEN cDNA 2310010G23 gene [Source:MGI Symbol;Acc:MGI:1916841]	ENSMUST00000180483	2.70696	41	3.73395	42	4.2641	53	0	0	4.65136	52	3.42001	43
ENSMUSG00000097467	Gm26737	1.46027	1.36259	1.23955	1.77865	-1.29734	-0.375556	0.318137	0.50518	9	44112923	44121947	1	lincRNA	predicted gene, 26737 [Source:MGI Symbol;Acc:MGI:5477231]	ENSMUST00000181106	1.38649	21	1.33355	15	1.36773	17	1.6183	23	1.96788	22	1.74977	22
ENSMUSG00000097461	Gm26735	13.5509	14.9328	9.61764	16.1023	-1.07565	-0.105211	0.636438	0.781167	13	28943048	28951671	1	lincRNA	predicted gene, 26735 [Source:MGI Symbol;Acc:MGI:5477229]	ENSMUST00000180992	14.9873	227	16.536	186	13.275	165	10.4838	149	19.0527	213	18.7703	236
ENSMUSG00000097451	Rian	220.142	236.027	212.074	212.323	1.11162	0.152668	0.305108	0.490725	12	109603940	109661716	1	processed_transcript	RNA imprinted and accumulated in nucleus [Source:MGI Symbol;Acc:MGI:1922995]	ENSMUST00000180876,ENSMUST00000181253,ENSMUST00000181527,ENSMUST00000182088,ENSMUST00000182100,ENSMUST00000182119,ENSMUST00000182238,ENSMUST00000182370,ENSMUST00000182406,ENSMUST00000182689,ENSMUST00000182737,ENSMUST00000182770,ENSMUST00000182981,ENSMUST00000183026,ENSMUST00000183180,ENSMUST00000183215,ENSMUST00000183266	229.234	3472	230.082	2588	248.766	3092	208.339	2961	209.669	2344	218.96	2753
ENSMUSG00000097448	Gm16880	3.7791	3.59752	3.72822	4.01156	-1.11359	-0.155213	0.553423	0.71847	1	136696211	136726142	1	lincRNA	predicted gene, 16880 [Source:MGI Symbol;Acc:MGI:4439804]	ENSMUST00000181274	3.56527	54	4.08956	46	3.13773	39	3.30697	47	4.11467	46	4.61304	58
ENSMUSG00000097445	Gm26631	0.926796	0.966451	0.637604	1.17633	-1.23873	-0.308865	0.568279	0.729548	9	57531287	57537629	-1	lincRNA	predicted gene, 26631 [Source:MGI Symbol;Acc:MGI:5477125]	ENSMUST00000181462	0.19807	3	1.33355	15	1.36773	17	0.914694	13	1.34174	15	1.27256	16
ENSMUSG00000097431	Gm26782	2.4612	2.50583	2.12382	2.75394	-1.09755	-0.134291	0.661271	0.80044	14	50870364	50879003	1	lincRNA	predicted gene, 26782 [Source:MGI Symbol;Acc:MGI:5477276]	ENSMUST00000181482,ENSMUST00000181697	2.83901	43	2.6671	30	2.01137	25	2.81444	40	2.50458	28	2.9428	37
ENSMUSG00000097417	Gm26669	0.700174	1.17885	0.780946	0.140722	7.47025	2.90116	0.00275682	0.0149455	12	80108034	80113000	1	lincRNA	predicted gene, 26669 [Source:MGI Symbol;Acc:MGI:5477163]	ENSMUST00000181323	1.25445	19	1.15575	13	1.12637	14	0.422166	6	0	0	0	0
ENSMUSG00000097415	AU020206	31.8847	35.1928	29.6215	30.8398	1.14349	0.193438	0.204174	0.374439	7	75769762	75782099	-1	lincRNA	expressed sequence AU020206 [Source:MGI Symbol;Acc:MGI:2142134]	ENSMUST00000181224	35.4546	537	31.8275	358	38.2964	476	27.4408	390	35.3325	395	29.7462	374
ENSMUSG00000097412	1810014B01Rik	2.2375	2.19485	2.10992	2.40774	-1.09553	-0.131633	0.649298	0.791553	10	86685601	86694806	1	lincRNA	RIKEN cDNA 1810014B01 gene [Source:MGI Symbol;Acc:MGI:1913513]	ENSMUST00000181587	2.2448	34	2.4893	28	1.85046	23	2.39228	34	2.68348	30	2.14745	27
ENSMUSG00000097398	2410088K16Rik	2.34437	3.83858	1.92875	1.26578	3.04432	1.60612	1.12299e-06	1.8646e-05	1	88754890	88755736	1	lincRNA	RIKEN cDNA 2410088K16 gene [Source:MGI Symbol;Acc:MGI:1925900]	ENSMUST00000180596,ENSMUST00000181016	3.43322	52	4.62298	52	3.45955	43	0.914694	13	1.61009	18	1.27256	16
ENSMUSG00000097393	D030068K23Rik	2.74364	2.83328	2.72662	2.67103	1.06272	0.0877631	0.769174	0.870294	8	109075222	109273811	1	lincRNA	RIKEN cDNA D030068K23 gene [Source:MGI Symbol;Acc:MGI:3037424]	ENSMUST00000180382,ENSMUST00000180524,ENSMUST00000181098	2.83901	43	2.84491	32	2.81591	35	2.81444	40	3.13073	35	2.06791	26
ENSMUSG00000097392	D930016D06Rik	17.2648	18.5443	16.2603	16.9898	1.09031	0.124733	0.46908	0.65085	5	104525735	104554211	1	lincRNA	RIKEN cDNA D930016D06 gene [Source:MGI Symbol;Acc:MGI:2442700]	ENSMUST00000181418,ENSMUST00000181620	19.0808	289	18.0474	203	18.5046	230	19.3493	275	16.1903	181	15.4298	194
ENSMUSG00000097391	Mirg	17.6528	19.7844	13.7073	19.4668	1.01744	0.0249407	0.913284	0.953673	12	109729764	109749460	1	lincRNA	miRNA containing gene [Source:MGI Symbol;Acc:MGI:3781106]	ENSMUST00000181496,ENSMUST00000181543,ENSMUST00000182074,ENSMUST00000182185,ENSMUST00000182231,ENSMUST00000182268,ENSMUST00000182300,ENSMUST00000182499,ENSMUST00000183068,ENSMUST00000183084,ENSMUST00000183116,ENSMUST00000183144	18.1565	275	20.3589	229	20.8378	259	15.4091	219	23.3463	261	19.6452	247
ENSMUSG00000097379	Gm26873	3.24982	3.80883	3.79889	2.14176	1.75793	0.813874	0.0661885	0.168645	17	17389943	17395303	-1	lincRNA	predicted gene, 26873 [Source:MGI Symbol;Acc:MGI:5477367]	ENSMUST00000181390	2.97106	45	3.46724	39	4.98819	62	3.02553	43	1.25229	14	2.14745	27
ENSMUSG00000097375	6720427I07Rik	3.62031	2.8924	2.53162	5.4369	-1.89594	-0.922912	0.00422963	0.0209674	13	48535523	48537822	-1	lincRNA	RIKEN cDNA 6720427I07 gene [Source:MGI Symbol;Acc:MGI:1924398]	ENSMUST00000181490	1.71661	26	3.82285	43	3.13773	39	4.36239	62	5.90365	66	6.04467	76
ENSMUSG00000097367	Gm26718	1.98797	2.34744	2.44378	1.17268	1.98255	0.987354	0.447919	0.632474	5	110259163	110269847	1	lincRNA	predicted gene, 26718 [Source:MGI Symbol;Acc:MGI:5477212]	ENSMUST00000181048	2.2448	34	0.533421	6	4.2641	53	3.51805	50	0	0	0	0
ENSMUSG00000097358	Gm26773	1.03975	1.17205	0.879659	1.06755	1.09564	0.131773	0.80458	0.89325	14	118107831	118117100	1	lincRNA	predicted gene, 26773 [Source:MGI Symbol;Acc:MGI:5477267]	ENSMUST00000180772	1.38649	21	1.24465	14	0.885002	11	1.05542	15	0.715595	8	1.43163	18
ENSMUSG00000097353	A430046D13Rik	0.928199	0.810302	0.80228	1.17202	-1.48279	-0.568313	0.240615	0.418295	10	128499364	128504242	1	lincRNA	Riken cDNA A430046D13 gene [Source:MGI Symbol;Acc:MGI:3609643]	ENSMUST00000180477	0.462164	7	1.24465	14	0.724092	9	1.54794	22	1.25229	14	0.715817	9
ENSMUSG00000097347	Gm17275	10.4057	11.5538	10.1006	9.56265	1.20632	0.270615	0.368406	0.557648	1	180802568	180809483	1	lincRNA	predicted gene, 17275 [Source:MGI Symbol;Acc:MGI:4936909]	ENSMUST00000181811	12.4124	188	13.1577	148	9.09138	113	10.7652	153	8.13989	91	9.78283	123
ENSMUSG00000097340	Gm26617	1.14548	0.6717	0.666135	2.0986	-3.10981	-1.63683	8.10385e-06	0.000106208	X	94793103	94798237	1	lincRNA	predicted gene, 26617 [Source:MGI Symbol;Acc:MGI:5477111]	ENSMUST00000180381	0.660235	10	0.711228	8	0.643637	8	2.11083	30	1.87844	21	2.30652	29
ENSMUSG00000097335	Gm26563	0.793334	0.925451	0.852671	0.601879	1.47622	0.561911	0.365643	0.555085	11	80017354	80029868	-1	lincRNA	predicted gene, 26563 [Source:MGI Symbol;Acc:MGI:5477057]	ENSMUST00000181003,ENSMUST00000181152	0.858305	13	0.711228	8	1.20682	15	1.47758	21	0.0894493	1	0.238606	3
ENSMUSG00000097333	Zfp87	11.2872	11.052	11.4178	11.3917	-1.02999	-0.042625	0.820696	0.903268	13	67515781	67526177	-1	protein_coding	zinc finger protein 87 [Source:MGI Symbol;Acc:MGI:107768]	ENSMUST00000180536,ENSMUST00000181341,ENSMUST00000181573,ENSMUST00000181767	12.6765	192	11.4686	129	9.01092	112	12.5946	179	11.0023	123	10.5782	133
ENSMUSG00000097328	Tnfsf12	3.54776	3.87562	3.36348	3.40418	1.13763	0.186026	0.46709	0.648954	11	69686250	69695849	-1	protein_coding	tumor necrosis factor (ligand) superfamily, member 12 [Source:MGI Symbol;Acc:MGI:1196259]	ENSMUST00000181261,ENSMUST00000181810	3.56527	54	3.55614	40	4.50546	56	3.02553	43	3.13073	35	4.05629	51
ENSMUSG00000097327	E030030I06Rik	5.44728	5.82839	4.56881	5.94465	-1.02061	-0.0294258	0.898039	0.944865	10	22113050	22149270	-1	protein_coding	RIKEN cDNA E030030I06 gene [Source:MGI Symbol;Acc:MGI:2442914]	ENSMUST00000069372,ENSMUST00000179054,ENSMUST00000180697,ENSMUST00000180726,ENSMUST00000181614,ENSMUST00000181677	5.08381	77	6.04544	68	6.35592	79	5.48816	78	6.61925	74	5.72653	72
ENSMUSG00000097320	C630016N16Rik	1.3163	1.04506	1.37057	1.53327	-1.44647	-0.532538	0.209141	0.380532	7	30729579	30745929	1	antisense	RIKEN cDNA C630016N16 gene [Source:MGI Symbol;Acc:MGI:3642392]	ENSMUST00000180820,ENSMUST00000183194	1.38649	21	0.622324	7	1.12637	14	1.54794	22	0.983942	11	2.06791	26
ENSMUSG00000097318	1700007L15Rik	2.03005	1.68406	2.00509	2.401	-1.40896	-0.494633	0.18027	0.344293	16	33379855	33380727	-1	lincRNA	RIKEN cDNA 1700007L15 gene [Source:MGI Symbol;Acc:MGI:1916581]	ENSMUST00000180923	1.58456	24	1.77807	20	1.68955	21	1.47758	21	3.57797	40	2.14745	27
ENSMUSG00000097310	A930038B10Rik	0.818678	0.798165	0.622506	1.03536	-1.27299	-0.348223	0.47163	0.652509	14	34759402	34770553	1	lincRNA	RIKEN cDNA A930038B10 gene [Source:MGI Symbol;Acc:MGI:2443813]	ENSMUST00000180412,ENSMUST00000181044	0.726258	11	0.622324	7	1.04591	13	0.422166	6	1.25229	14	1.43163	18
ENSMUSG00000097309	Gm17249	1.54716	1.59598	1.93406	1.11145	1.39916	0.484562	0.327036	0.514709	10	84619332	84622578	-1	lincRNA	predicted gene, 17249 [Source:MGI Symbol;Acc:MGI:4936883]	ENSMUST00000181277	1.65059	25	1.68917	19	1.44818	18	2.18119	31	0.357797	4	0.795352	10
ENSMUSG00000097308	Gm6410	2.86715	3.40733	2.38679	2.80733	1.22252	0.289853	0.381592	0.570128	8	4678462	4688494	1	lincRNA	predicted gene 6410 [Source:MGI Symbol;Acc:MGI:3643419]	ENSMUST00000181337	3.3672	51	3.55614	40	3.29864	41	2.04047	29	3.75687	42	2.62466	33
ENSMUSG00000097290	1300002E11Rik	10.7968	10.0505	10.8793	11.4607	-1.13911	-0.18791	0.271367	0.452805	16	21794347	21809037	1	lincRNA	RIKEN cDNA 1300002E11 gene [Source:MGI Symbol;Acc:MGI:1919001]	ENSMUST00000180830,ENSMUST00000181780,ENSMUST00000181960	10.0356	152	9.33487	105	10.7809	134	11.5392	164	11.6284	130	11.2145	141
ENSMUSG00000097287	D130017N08Rik	1.08653	1.12439	1.00141	1.13379	-1.00245	-0.00353732	0.992569	0.995847	5	143758325	143767130	1	lincRNA	RIKEN cDNA D130017N08 gene [Source:MGI Symbol;Acc:MGI:2443273]	ENSMUST00000180460,ENSMUST00000180951	1.18842	18	0.977938	11	1.20682	15	1.05542	15	1.07339	12	1.27256	16
ENSMUSG00000097283	Gm26686	1.97299	2.18645	2.13466	1.59786	1.34497	0.427576	0.48997	0.668717	1	128770599	128774421	-1	lincRNA	predicted gene, 26686 [Source:MGI Symbol;Acc:MGI:5477180]	ENSMUST00000181951	1.91468	29	2.31149	26	2.33319	29	3.7995	54	0.357797	4	0.636281	8
ENSMUSG00000097277	2900076A07Rik	2.40245	2.21521	2.13585	2.85629	-1.2817	-0.358053	0.289323	0.473932	7	81523550	81531498	1	lincRNA	RIKEN cDNA 2900076A07 gene [Source:MGI Symbol;Acc:MGI:1920242]	ENSMUST00000180385,ENSMUST00000180705,ENSMUST00000180879,ENSMUST00000180983,ENSMUST00000181164,ENSMUST00000181264,ENSMUST00000181492,ENSMUST00000181903	2.17878	33	2.13368	24	2.33319	29	2.74408	39	3.75687	42	2.06791	26
ENSMUSG00000097275	Gm26648	1.34339	1.4431	1.26141	1.32566	1.09171	0.126595	0.808472	0.89531	5	24696902	24704690	-1	lincRNA	predicted gene, 26648 [Source:MGI Symbol;Acc:MGI:5477142]	ENSMUST00000181925	1.05638	16	1.42246	16	1.85046	23	0.985055	14	1.87844	21	1.11349	14
ENSMUSG00000097262	4933416M07Rik	1.34781	1.24124	1.16524	1.63695	-1.29578	-0.373821	0.354321	0.543088	8	27142910	27149671	1	lincRNA	RIKEN cDNA 4933416M07 gene [Source:MGI Symbol;Acc:MGI:1918332]	ENSMUST00000181424	1.38649	21	0.889035	10	1.44818	18	0.914694	13	1.61009	18	2.38606	30
ENSMUSG00000097258	Gm26767	3.31144	4.3736	3.30361	2.2571	1.9355	0.952705	0.013122	0.0505952	9	97068183	97073429	1	lincRNA	predicted gene, 26767 [Source:MGI Symbol;Acc:MGI:5477261]	ENSMUST00000180936	3.43322	52	3.73395	42	5.95365	74	1.97011	28	2.41513	27	2.38606	30
ENSMUSG00000097254	C430042M11Rik	1.43708	1.17604	1.29256	1.84265	-1.55461	-0.636553	0.0533604	0.143947	17	83851675	83854393	-1	lincRNA	RIKEN cDNA C430042M11 gene [Source:MGI Symbol;Acc:MGI:2443186]	ENSMUST00000180515	1.25445	19	1.06684	12	1.20682	15	1.89975	27	1.87844	21	1.74977	22
ENSMUSG00000097253	Gm26770	1.80633	1.71006	1.60679	2.10215	-1.23201	-0.301013	0.412373	0.599788	6	128356004	128358839	1	lincRNA	predicted gene, 26770 [Source:MGI Symbol;Acc:MGI:5477264]	ENSMUST00000180586	1.51854	23	1.60026	18	2.01137	25	2.18119	31	2.05733	23	2.06791	26
ENSMUSG00000097248	Gm2694	2.07587	1.40307	2.08189	2.74265	-1.96533	-0.974769	0.00805912	0.034735	8	87472812	87525554	1	lincRNA	predicted gene 2694 [Source:MGI Symbol;Acc:MGI:3780864]	ENSMUST00000180700,ENSMUST00000180806,ENSMUST00000181159,ENSMUST00000181898,ENSMUST00000182174,ENSMUST00000182650,ENSMUST00000182758	0.792282	12	1.24465	14	2.17228	27	2.46264	35	3.22018	36	2.54513	32
ENSMUSG00000097242	Gm16907	2.29936	2.4093	2.35875	2.13002	1.12145	0.165369	0.666958	0.804007	13	63289601	63297147	-1	lincRNA	predicted gene, 16907 [Source:MGI Symbol;Acc:MGI:4439831]	ENSMUST00000180734	2.90503	44	2.31149	26	2.01137	25	3.44769	49	1.43119	16	1.51117	19
ENSMUSG00000097239	Gm27029	3.03663	4.25412	2.97553	1.88024	2.24188	1.16471	0.00581827	0.0269344	11	101406664	101424796	-1	protein_coding	predicted gene, 27029 [Source:MGI Symbol;Acc:MGI:5504144]	ENSMUST00000107257,ENSMUST00000107259	3.3672	51	4.88969	55	4.50546	56	1.2665	18	0.715595	8	3.65862	46
ENSMUSG00000097234	Gm26518	1.64846	2.31127	1.44829	1.1858	1.92193	0.942557	0.0326126	0.0996765	15	102455526	102483722	-1	lincRNA	predicted gene, 26518 [Source:MGI Symbol;Acc:MGI:5477012]	ENSMUST00000181328	1.84866	28	1.86697	21	3.21819	40	1.68867	24	1.07339	12	0.795352	10
ENSMUSG00000097230	Gm26853	3.15323	4.18461	2.56749	2.70758	1.5348	0.618053	0.0721895	0.179679	8	19789798	19798548	1	lincRNA	predicted gene, 26853 [Source:MGI Symbol;Acc:MGI:5477347]	ENSMUST00000180757	4.2255	64	3.82285	43	4.50546	56	3.72914	53	2.32568	26	2.06791	26
ENSMUSG00000097229	Gm26598	1.58569	2.30048	1.61712	0.839474	2.6611	1.41202	0.0458717	0.128363	1	136622098	136624650	-1	lincRNA	predicted gene, 26598 [Source:MGI Symbol;Acc:MGI:5477092]	ENSMUST00000180797	2.11275	32	2.13368	24	2.655	33	2.11083	30	0.0894493	1	0.318141	4
ENSMUSG00000097226	Gm26600	1.54656	2.02507	1.16631	1.44831	1.40472	0.490278	0.172572	0.333767	7	19770611	19775403	1	lincRNA	predicted gene, 26600 [Source:MGI Symbol;Acc:MGI:5477094]	ENSMUST00000181637	1.65059	25	1.68917	19	2.73546	34	0.985055	14	1.61009	18	1.74977	22
ENSMUSG00000097221	1810049J17Rik	5.33645	4.70708	6.63539	4.66688	1.00195	0.00280699	0.992818	0.995847	15	12321438	12321899	-1	protein_coding	RIKEN cDNA 1810049J17 gene [Source:MGI Symbol;Acc:MGI:3704453]	ENSMUST00000180521	5.47995	83	5.42311	61	3.21819	40	6.6843	95	2.86238	32	4.45397	56
ENSMUSG00000097210	Fam160a2	3.86486	3.78171	3.6739	4.13899	-1.08088	-0.1122	0.687183	0.818447	7	105371211	105373718	-1	lincRNA	family with sequence similarity 160, member A2 [Source:MGI Symbol;Acc:MGI:1921599]	ENSMUST00000180892	4.95176	75	2.93382	33	3.45955	43	3.72914	53	4.47247	50	4.21536	53
ENSMUSG00000097206	Gm26699	0.63865	0.576914	0.904637	0.434398	1.25646	0.329366	0.675636	0.810127	6	38551531	38554007	-1	lincRNA	predicted gene, 26699 [Source:MGI Symbol;Acc:MGI:5477193]	ENSMUST00000180825	0.19807	3	0.889035	10	0.643637	8	0.985055	14	0	0	0.318141	4
ENSMUSG00000097197	9530027J09Rik	1.02916	1.40584	1.06989	0.611743	2.28359	1.19131	0.0242677	0.0804495	X	48276792	48285426	-1	lincRNA	RIKEN cDNA 9530027J09 gene [Source:MGI Symbol;Acc:MGI:4820557]	ENSMUST00000180584	1.1224	17	1.24465	14	1.85046	23	0.562888	8	0.715595	8	0.556746	7
ENSMUSG00000097195	Snhg5	114.472	118.641	105.836	118.939	-1.00224	-0.00322579	0.984587	0.991196	9	88521050	88522929	-1	processed_transcript	small nucleolar RNA host gene 5 [Source:MGI Symbol;Acc:MGI:1919905]	ENSMUST00000180563,ENSMUST00000182232,ENSMUST00000182517,ENSMUST00000182872,ENSMUST00000182900,ENSMUST00000183030,ENSMUST00000183045,ENSMUST00000190033	105.44	1597	123.042	1384	127.44	1584	91.6101	1302	140.257	1568	124.95	1571
ENSMUSG00000097188	Snhg1	123.034	125.341	105.647	138.115	-1.10185	-0.139922	0.547482	0.714262	19	8723496	8726442	1	lincRNA	small nucleolar RNA host gene 1 [Source:MGI Symbol;Acc:MGI:3763743]	ENSMUST00000180819,ENSMUST00000181422	107.222	1624	126.154	1419	142.646	1773	113.633	1615	161.367	1804	139.346	1752
ENSMUSG00000097187	Gm19426	1.00621	0.789666	0.929237	1.29972	-1.59316	-0.671893	0.132953	0.279701	2	84742169	84743655	-1	protein_coding	predicted gene, 19426 [Source:MGI Symbol;Acc:MGI:5011611]	ENSMUST00000181711	1.05638	16	0.26671	3	1.04591	13	1.12578	16	1.34174	15	1.43163	18
ENSMUSG00000097180	2700038G22Rik	7.14138	5.98045	6.06431	9.37939	-1.56771	-0.648655	0.00763293	0.0332484	5	23850597	23854924	1	lincRNA	RIKEN cDNA 2700038G22 gene [Source:MGI Symbol;Acc:MGI:1914444]	ENSMUST00000181574	5.612	85	6.13434	69	6.19501	77	8.72477	124	10.1078	113	9.30562	117
ENSMUSG00000097177	9330159M07Rik	1.78346	2.00942	1.52094	1.82001	1.10252	0.140811	0.654375	0.795373	9	88840236	88858870	-1	lincRNA	RIKEN cDNA 9330159M07 gene [Source:MGI Symbol;Acc:MGI:2442519]	ENSMUST00000180712,ENSMUST00000180783,ENSMUST00000181448,ENSMUST00000187315,ENSMUST00000188156,ENSMUST00000188198	2.31082	35	1.86697	21	1.85046	23	2.04047	29	1.43119	16	1.98838	25
ENSMUSG00000097174	Gm4890	0.802392	0.573226	0.690985	1.14296	-1.98336	-0.987944	0.0533479	0.143942	8	79295123	79307685	1	lincRNA	predicted gene 4890 [Source:MGI Symbol;Acc:MGI:3779445]	ENSMUST00000181030	0.462164	7	0.533421	6	0.724092	9	0.844333	12	1.07339	12	1.51117	19
ENSMUSG00000097173	Gm26829	1.98449	2.00107	1.75352	2.1989	-1.08887	-0.122825	0.733185	0.848432	11	22600335	22610879	-1	lincRNA	predicted gene, 26829 [Source:MGI Symbol;Acc:MGI:5477323]	ENSMUST00000180581	1.65059	25	1.77807	20	2.57455	32	1.47758	21	3.13073	35	1.98838	25
ENSMUSG00000097172	4930444M15Rik	4.09772	6.11414	3.70496	2.47405	2.46274	1.30027	1.14739e-07	2.35032e-06	14	76514558	76520855	-1	lincRNA	RIKEN cDNA 4930444M15 gene [Source:MGI Symbol;Acc:MGI:1923039]	ENSMUST00000181972	6.14018	93	6.48995	73	5.71228	71	2.39228	34	2.32568	26	2.7042	34
ENSMUSG00000097167	Gm16740	1.44284	1.4103	1.0876	1.83062	-1.2923	-0.369945	0.311883	0.497943	3	95217457	95226658	1	lincRNA	predicted gene, 16740 [Source:MGI Symbol;Acc:MGI:4439664]	ENSMUST00000181819	1.25445	19	1.68917	19	1.28727	16	1.33686	19	2.32568	26	1.82931	23
ENSMUSG00000097163	BC051077	19.7513	21.14	17.2167	20.8971	1.01329	0.0190434	0.941334	0.968822	5	117312520	117315539	-1	lincRNA	cDNA sequence BC051077 [Source:MGI Symbol;Acc:MGI:3039587]	ENSMUST00000181440	18.8827	286	22.4926	253	22.0446	274	13.3686	190	28.8027	322	20.5201	258
ENSMUSG00000097158	Gm26516	0.847211	1.24969	0.751255	0.540692	2.20398	1.14011	0.0231129	0.0775737	4	130774817	130779246	-1	lincRNA	predicted gene, 26516 [Source:MGI Symbol;Acc:MGI:5477010]	ENSMUST00000180943	1.38649	21	1.15575	13	1.20682	15	1.05542	15	0.0894493	1	0.477211	6
ENSMUSG00000097154	Gm26510	1.63983	1.57417	1.59718	1.74815	-1.10221	-0.140393	0.759245	0.86463	17	70874349	70924996	-1	lincRNA	predicted gene, 26510 [Source:MGI Symbol;Acc:MGI:5477004]	ENSMUST00000180468,ENSMUST00000189974	2.37685	36	0.977938	11	1.36773	17	2.32191	33	1.25229	14	1.67024	21
ENSMUSG00000097148	Gm3839	7.87328	6.61155	6.93852	10.0698	-1.51445	-0.598791	0.0205772	0.0709143	14	11280735	11356726	-1	protein_coding	predicted pseudogene 3839 [Source:MGI Symbol;Acc:MGI:3782011]	ENSMUST00000181173	6.40428	97	5.86763	66	7.56274	94	7.31755	104	14.2224	159	8.66933	109
ENSMUSG00000097145	9230114K14Rik	1.65057	1.42293	1.59274	1.93602	-1.35662	-0.440012	0.265269	0.446823	5	52190681	52197984	1	lincRNA	RIKEN cDNA 9230114K14 gene [Source:MGI Symbol;Acc:MGI:3041212]	ENSMUST00000180601	1.91468	29	1.06684	12	1.28727	16	2.95516	42	1.34174	15	1.51117	19
ENSMUSG00000097134	1110002J07Rik	13.0821	13.7883	12.9347	12.5234	1.09888	0.136037	0.498918	0.676534	10	66912489	66920258	-1	lincRNA	RIKEN cDNA 1110002J07 gene [Source:MGI Symbol;Acc:MGI:1915738]	ENSMUST00000181710	11.0919	168	15.4692	174	14.8037	184	10.3431	147	12.4335	139	14.7935	186
ENSMUSG00000097131	D230017M19Rik	2.41361	1.76364	1.92624	3.55095	-1.99191	-0.994149	0.000307534	0.00238176	1	72236465	72274869	1	lincRNA	RIKEN cDNA D230017M19 gene [Source:MGI Symbol;Acc:MGI:2445071]	ENSMUST00000180722,ENSMUST00000181382,ENSMUST00000181973	1.84866	28	1.51136	17	1.93091	24	3.30697	47	3.84632	43	3.49955	44
ENSMUSG00000097122	Gm26624	2.30043	3.17137	2.50274	1.22716	2.53354	1.34116	0.00410407	0.0204507	4	147136278	147457019	1	lincRNA	predicted gene, 26624 [Source:MGI Symbol;Acc:MGI:5477118]	ENSMUST00000181486	3.56527	54	2.4893	28	3.45955	43	2.11083	30	0.536696	6	1.03396	13
ENSMUSG00000097119	B230354K17Rik	30.7556	29.5444	32.3552	30.3674	-1.02826	-0.0402109	0.810784	0.896818	17	45433852	45442544	1	lincRNA	RIKEN cDNA B230354K17 gene [Source:MGI Symbol;Acc:MGI:2443272]	ENSMUST00000181149	34.0021	515	27.1156	305	27.5155	342	36.6581	521	24.7775	277	29.6666	373
ENSMUSG00000097113	Gm19705	11.7571	13.2642	10.2067	11.8004	1.12542	0.170466	0.389802	0.57753	1	136670769	136690804	1	lincRNA	predicted gene, 19705 [Source:MGI Symbol;Acc:MGI:5011890]	ENSMUST00000180495,ENSMUST00000180962,ENSMUST00000181491,ENSMUST00000181524	12.6105	191	13.4244	151	13.7578	171	10.2024	145	12.7913	143	12.4075	156
ENSMUSG00000097107	Gm6846	3.88446	4.843	3.82702	2.98337	1.62205	0.697821	0.00920151	0.0384916	10	21830499	21844851	-1	lincRNA	predicted gene 6846 [Source:MGI Symbol;Acc:MGI:3779636]	ENSMUST00000180731	5.28188	80	4.17846	47	5.06865	63	3.02553	43	2.50458	28	3.42001	43
ENSMUSG00000097095	Gm26547	62.1661	81.0579	72.2533	33.187	2.43993	1.28684	0.0165979	0.0604575	17	55557166	55563507	1	lincRNA	predicted gene, 26547 [Source:MGI Symbol;Acc:MGI:5477041]	ENSMUST00000181186	99.1673	1502	71.0339	799	72.9724	907	73.3162	1042	5.72476	64	20.5201	258
ENSMUSG00000097080	1700086O06Rik	1.28575	0.698568	1.16618	1.9925	-2.86956	-1.52083	0.00215984	0.0122297	18	38238405	38250565	-1	lincRNA	RIKEN cDNA 1700086O06 gene [Source:MGI Symbol;Acc:MGI:1920766]	ENSMUST00000181757,ENSMUST00000181871	0.330117	5	0.800131	9	0.965456	12	1.19614	17	2.23623	25	2.54513	32
ENSMUSG00000097076	C330046G13Rik	18.1713	25.0401	18.7481	10.7257	2.33995	1.22648	3.36698e-15	2.62722e-13	10	84547417	84553338	-1	lincRNA	RIKEN cDNA C330046G13 gene [Source:MGI Symbol;Acc:MGI:3045387]	ENSMUST00000181466	24.8248	376	25.5153	287	24.78	308	9.92091	141	12.0757	135	10.1805	128
ENSMUSG00000097073	9430037G07Rik	1.02919	1.18566	0.669705	1.23222	-1.05072	-0.0713761	0.872452	0.931153	9	88595325	88599516	-1	lincRNA	RIKEN cDNA 9430037G07 gene [Source:MGI Symbol;Acc:MGI:2444544]	ENSMUST00000180723,ENSMUST00000180982	1.1224	17	1.06684	12	1.36773	17	1.68867	24	0.894493	10	1.11349	14
ENSMUSG00000097071	4930544I03Rik	11.9461	15.1637	13.9609	6.71372	2.24612	1.16743	0.00286838	0.0153998	12	90753208	90969768	-1	lincRNA	RIKEN cDNA 4930544I03 gene [Source:MGI Symbol;Acc:MGI:1925447]	ENSMUST00000181184	19.9391	302	12.3576	139	13.1946	164	12.7354	181	2.95183	33	4.45397	56
ENSMUSG00000097062	Gm17586	3.08897	3.42263	2.98724	2.85705	1.20242	0.265943	0.385063	0.573347	11	120633768	120635125	1	lincRNA	predicted gene, 17586 [Source:MGI Symbol;Acc:MGI:4937220]	ENSMUST00000181502	2.90503	44	3.82285	43	3.54001	44	2.04047	29	3.66742	41	2.86327	36
ENSMUSG00000097061	9330151L19Rik	0.926094	0.726159	0.758523	1.2936	-1.77741	-0.82978	0.0652995	0.167106	12	69197211	69199868	1	protein_coding	RIKEN cDNA 9330151L19 gene [Source:MGI Symbol;Acc:MGI:3041168]	ENSMUST00000181850	0.726258	11	0.889035	10	0.563183	7	1.2665	18	1.34174	15	1.27256	16
ENSMUSG00000097059	Fam120aos	1.00381	1.01353	0.799652	1.19823	-1.16807	-0.224123	0.629807	0.776109	13	48968287	48972031	1	lincRNA	family with sequence similarity 120A, opposite strand [Source:MGI Symbol;Acc:MGI:1915378]	ENSMUST00000180775	0.792282	12	0.800131	9	1.44818	18	0.562888	8	1.52064	17	1.51117	19
ENSMUSG00000097057	Gm17638	1.08131	1.20602	1.1511	0.886825	1.34136	0.423692	0.467219	0.649067	15	77961674	77967126	1	lincRNA	predicted gene, 17638 [Source:MGI Symbol;Acc:MGI:4937272]	ENSMUST00000181255	1.05638	16	0.711228	8	1.85046	23	1.47758	21	0.626145	7	0.556746	7
ENSMUSG00000097056	Gm4262	1.84266	1.80347	1.85053	1.87397	-1.0451	-0.063647	0.860365	0.92454	16	11008898	11015186	1	lincRNA	predicted gene 4262 [Source:MGI Symbol;Acc:MGI:3782439]	ENSMUST00000180624	1.32047	20	2.40039	27	1.68955	21	1.40722	20	2.14678	24	2.06791	26
ENSMUSG00000097055	Gm4419	2.3377	2.51754	2.21838	2.27717	1.10586	0.145165	0.65982	0.799807	12	21417911	21419803	1	lincRNA	predicted gene 4419 [Source:MGI Symbol;Acc:MGI:3782604]	ENSMUST00000180671	1.9807	30	2.75601	31	2.81591	35	2.04047	29	3.04128	34	1.74977	22
ENSMUSG00000097052	Snhg7	14.4184	12.98	12.2267	18.0486	-1.3895	-0.474569	0.160425	0.317579	2	26637177	26640244	-1	lincRNA	small nucleolar RNA host gene 7 [Source:MGI Symbol;Acc:MGI:1919341]	ENSMUST00000180659,ENSMUST00000181621	10.8939	165	12.3576	139	15.6887	195	12.665	180	21.9151	245	19.5657	246
ENSMUSG00000097048	1600020E01Rik	8.81	9.64637	7.92296	8.86067	1.08864	0.122527	0.6515	0.793275	6	86526271	86564442	1	lincRNA	RIKEN cDNA 1600020E01 gene [Source:MGI Symbol;Acc:MGI:1919262]	ENSMUST00000180896,ENSMUST00000181928	7.65872	116	8.89035	100	12.39	154	7.31755	104	9.48163	106	9.78283	123
ENSMUSG00000097042	Gm17491	5.71674	6.20706	4.74619	6.19697	1.0066	0.00949127	0.973395	0.984997	8	22480291	22483330	1	lincRNA	predicted gene, 17491 [Source:MGI Symbol;Acc:MGI:4937125]	ENSMUST00000180411	6.66837	101	4.71189	53	7.24092	90	5.62888	80	7.15595	80	5.80607	73
ENSMUSG00000097039	Pvt1	8.98946	10.1833	8.55878	8.22633	1.24018	0.310554	0.258359	0.439166	15	62037986	62378096	1	lincRNA	plasmacytoma variant translocation 1 [Source:MGI Symbol;Acc:MGI:97824]	ENSMUST00000180432,ENSMUST00000181416,ENSMUST00000181657,ENSMUST00000182075,ENSMUST00000182141,ENSMUST00000182380,ENSMUST00000182476,ENSMUST00000182956,ENSMUST00000183028,ENSMUST00000183297	8.7151	132	10.4906	118	11.3441	141	6.05105	86	10.1972	114	8.43073	106
ENSMUSG00000097037	Gm26818	7.83137	9.8872	9.5227	4.08422	2.40629	1.26681	0.0814815	0.196134	X	29150251	29151825	-1	lincRNA	predicted gene, 26818 [Source:MGI Symbol;Acc:MGI:5477312]	ENSMUST00000181367	12.4124	188	8.80145	99	8.44774	105	10.4134	148	0.0894493	1	1.74977	22
ENSMUSG00000097033	Gm26819	2.94503	3.17716	2.549	3.10893	1.02189	0.0312396	0.931508	0.963115	13	69809914	69816094	-1	lincRNA	predicted gene, 26819 [Source:MGI Symbol;Acc:MGI:5477313]	ENSMUST00000180656	2.57492	39	2.93382	33	4.02273	50	2.95516	42	3.66742	41	2.7042	34
ENSMUSG00000097032	4930539J05Rik	3.26175	3.14959	3.65635	2.9793	1.04801	0.067659	0.812735	0.898167	3	135436209	135438665	-1	antisense	RIKEN cDNA 4930539J05 gene [Source:MGI Symbol;Acc:MGI:1922477]	ENSMUST00000181619,ENSMUST00000182865	3.30117	50	3.73395	42	2.41364	30	3.72914	53	2.50458	28	2.7042	34
ENSMUSG00000097023	AI854517	0.947288	0.852973	1.15514	0.833751	1.03208	0.0455605	0.931672	0.963137	7	79500026	79534403	1	lincRNA	expressed sequence AI854517 [Source:MGI Symbol;Acc:MGI:2142071]	ENSMUST00000180881,ENSMUST00000181511,ENSMUST00000182125,ENSMUST00000182317,ENSMUST00000182495,ENSMUST00000182937,ENSMUST00000183043	0.594211	9	0.355614	4	1.60909	20	0.562888	8	0.983942	11	0.954422	12
ENSMUSG00000097017	Gm26707	1.24215	1.18735	1.153	1.38611	-1.17492	-0.232562	0.539923	0.709395	7	25816654	25820654	1	lincRNA	predicted gene, 26707 [Source:MGI Symbol;Acc:MGI:5477201]	ENSMUST00000181552	0.924329	14	1.51136	17	1.12637	14	1.19614	17	1.61009	18	1.3521	17
ENSMUSG00000097006	9530082P21Rik	21.0317	15.1593	19.0212	28.9146	-1.90755	-0.931724	2.31605e-06	3.46227e-05	17	23743234	23754065	1	lincRNA	RIKEN cDNA 9530082P21 gene [Source:MGI Symbol;Acc:MGI:3603340]	ENSMUST00000180547,ENSMUST00000181291,ENSMUST00000181605	12.8086	194	16.9806	191	15.6887	195	20.1936	287	34.9747	391	31.5755	397
ENSMUSG00000096996	Gm26792	1.9692	2.39609	2.09472	1.41679	1.66606	0.736439	0.0857837	0.203872	19	46335287	46338538	1	lincRNA	predicted gene, 26792 [Source:MGI Symbol;Acc:MGI:5477286]	ENSMUST00000180538	2.64094	40	2.13368	24	2.41364	30	2.32191	33	0.894493	10	1.03396	13
ENSMUSG00000096992	Gm26788	1.59371	1.33378	2.07066	1.37669	-1.02766	-0.0393563	0.923535	0.959318	1	34165856	34178446	-1	processed_transcript	predicted gene, 26788 [Source:MGI Symbol;Acc:MGI:5477282]	ENSMUST00000181692,ENSMUST00000187268	1.45252	22	1.42246	16	1.12637	14	1.33686	19	1.52064	17	1.27256	16
ENSMUSG00000096990	Gm26790	7.61857	4.79716	7.07941	10.9791	-2.27461	-1.18562	4.58166e-05	0.000476485	7	35772378	35779168	1	lincRNA	predicted gene, 26790 [Source:MGI Symbol;Acc:MGI:5477284]	ENSMUST00000181078	5.3479	81	5.42311	61	3.62046	45	6.82502	97	16.0114	179	10.101	127
ENSMUSG00000096981	Gm16845	1.34818	1.16734	1.20638	1.67081	-1.4351	-0.521148	0.199512	0.369284	9	22071032	22086122	1	lincRNA	predicted gene, 16845 [Source:MGI Symbol;Acc:MGI:4439769]	ENSMUST00000180419	0.792282	12	1.42246	16	1.28727	16	1.12578	16	2.05733	23	1.82931	23
ENSMUSG00000096980	Gm26526	1.27267	2.28747	0.831317	0.699219	3.24041	1.69618	0.110042	0.24472	7	39588518	39591679	-1	lincRNA	predicted gene, 26526 [Source:MGI Symbol;Acc:MGI:5477020]	ENSMUST00000181075	0.528188	8	2.31149	26	4.02273	50	0	0	0.268348	3	1.82931	23
ENSMUSG00000096979	Gm26880	23.3029	23.6631	21.4608	24.7849	-1.0475	-0.0669456	0.691824	0.821077	4	146509094	146511764	-1	lincRNA	predicted gene, 26880 [Source:MGI Symbol;Acc:MGI:5477374]	ENSMUST00000181610	20.0711	304	24.4485	275	26.4696	329	20.7565	295	27.1926	304	26.4057	332
ENSMUSG00000096971	4930556M19Rik	1.43198	1.25926	1.70583	1.33084	-1.04761	-0.0670996	0.849137	0.918396	15	10717144	10722471	1	lincRNA	RIKEN cDNA 4930556M19 gene [Source:MGI Symbol;Acc:MGI:1922509]	ENSMUST00000181739	1.58456	24	1.06684	12	1.12637	14	1.47758	21	1.16284	13	1.3521	17
ENSMUSG00000096968	Gm26620	0.851428	0.935122	0.775743	0.843418	1.10826	0.148291	0.788583	0.883116	1	170885065	170885881	1	protein_coding	predicted gene, 26620 [Source:MGI Symbol;Acc:MGI:5477114]	ENSMUST00000180542	0.396141	6	0.800131	9	1.60909	20	0.492527	7	1.16284	13	0.874887	11
ENSMUSG00000096966	Gm18336	2.3894	3.36428	2.59771	1.2062	2.7165	1.44175	8.07032e-05	0.000767733	X	73396859	73398892	-1	pseudogene	predicted gene, 18336 [Source:MGI Symbol;Acc:MGI:5010521]	ENSMUST00000180787	2.31082	35	4.00066	45	3.78137	47	1.82939	26	1.07339	12	0.715817	9
ENSMUSG00000096959	4930509G22Rik	32.5586	34.9873	39.586	23.1025	1.51174	0.596206	0.111139	0.24632	16	11178176	11192292	1	lincRNA	RIKEN cDNA 4930509G22 gene [Source:MGI Symbol;Acc:MGI:1914984]	ENSMUST00000181206	41.3967	627	29.6938	334	33.8714	421	42.3574	602	7.78209	87	19.168	241
ENSMUSG00000096956	Snhg18	1.23369	1.05643	1.22516	1.41948	-1.34791	-0.430723	0.270875	0.452408	15	32240569	32244662	-1	lincRNA	small nucleolar RNA host gene 18 [Source:MGI Symbol;Acc:MGI:1914085]	ENSMUST00000181536	0.726258	11	1.15575	13	1.28727	16	1.2665	18	1.87844	21	1.11349	14
ENSMUSG00000096954	Gdap10	3.59779	4.74053	3.59305	2.4598	1.9118	0.934931	0.166993	0.326347	12	32821872	32826904	1	lincRNA	ganglioside-induced differentiation-associated-protein 10 [Source:MGI Symbol;Acc:MGI:1338008]	ENSMUST00000180613	7.32861	111	3.11162	35	3.78137	47	5.69925	81	0.0894493	1	1.5907	20
ENSMUSG00000096948	Gm4221	1.39386	1.20624	1.56579	1.40956	-1.18422	-0.243932	0.571647	0.731304	18	54990310	55079414	1	lincRNA	predicted gene 4221 [Source:MGI Symbol;Acc:MGI:3782397]	ENSMUST00000181538,ENSMUST00000181765	0.858305	13	1.95588	22	0.804547	10	1.2665	18	1.61009	18	1.3521	17
ENSMUSG00000096935	1700113A16Rik	1.57317	1.20255	1.33597	2.18099	-1.79456	-0.843629	0.0558015	0.148602	3	88171560	88177785	-1	lincRNA	RIKEN cDNA 1700113A16 gene [Source:MGI Symbol;Acc:MGI:1923892]	ENSMUST00000181837	1.1224	17	1.60026	18	0.885002	11	1.12578	16	3.66742	41	1.74977	22
ENSMUSG00000096917	2500002B13Rik	13.1639	15.9594	13.2237	10.3086	1.54911	0.631443	0.00265446	0.0144895	8	57488054	57508877	1	lincRNA	RIKEN cDNA 2500002B13 gene [Source:MGI Symbol;Acc:MGI:1925603]	ENSMUST00000180690	18.3545	278	13.5133	152	16.0105	199	11.8207	168	10.1972	114	8.90794	112
ENSMUSG00000096916	Zfp850	33.0291	34.8972	36.0558	28.1343	1.23724	0.30713	0.0617266	0.159994	7	27984854	28014115	-1	protein_coding	zinc finger protein 850 [Source:MGI Symbol;Acc:MGI:3036281]	ENSMUST00000099111,ENSMUST00000180024,ENSMUST00000180502	35.6527	540	35.6503	401	33.3887	415	33.9844	483	21.4678	240	28.9508	364
ENSMUSG00000096910	Zfp955b	13.7985	16.1326	15.6252	9.63755	1.66337	0.734105	0.000923503	0.00606046	17	33289649	33303196	1	protein_coding	zinc finger protein 955B [Source:MGI Symbol;Acc:MGI:4834573]	ENSMUST00000099414	16.4398	249	16.2693	183	15.6887	195	13.0872	186	6.44035	72	9.38515	118
ENSMUSG00000096883	AI848285	8.44128	10.2302	8.22935	6.86435	1.48648	0.571901	0.00761647	0.0331965	15	82206952	82212815	-1	protein_coding	expressed sequence AI848285 [Source:MGI Symbol;Acc:MGI:2146080]	ENSMUST00000179269	8.51703	129	10.6684	120	11.505	143	6.89538	98	7.33484	82	6.36281	80
ENSMUSG00000096856	Gm10778	12.4229	13.0339	10.4738	13.7611	-1.05502	-0.0772767	0.675262	0.809966	10	81649069	81667361	1	protein_coding	predicted gene 10778 [Source:MGI Symbol;Acc:MGI:3809656]	ENSMUST00000105315,ENSMUST00000189672	13.1387	199	12.4465	140	13.5164	168	13.5797	193	13.8646	155	13.8391	174
ENSMUSG00000096847	Tmem151b	2.78865	3.2527	3.10584	2.0074	1.6021	0.679967	0.0266384	0.0862576	17	45541940	45549677	-1	protein_coding	transmembrane protein 151B [Source:MGI Symbol;Acc:MGI:2685169]	ENSMUST00000180252	3.30117	50	2.75601	31	3.70092	46	2.533	36	1.34174	15	2.14745	27
ENSMUSG00000096808		5.82468	7.97857	5.92019	3.57527	2.20953	1.14374	0.00972395	0.0401295	GL456221.1	151235	152734	1	protein_coding		ENSMUST00000177921	9.37534	142	8.44583	95	6.11456	76	6.26213	89	0.805044	9	3.65862	46
ENSMUSG00000096795	Zfp433	14.8713	15.4176	15.8792	13.3171	1.15449	0.207254	0.222048	0.396241	10	81718919	81721468	1	protein_coding	RIKEN cDNA 1700123A16 gene [Source:MGI Symbol;Acc:MGI:1920860]	ENSMUST00000085664	15.2514	231	14.6691	165	16.3323	203	15.3387	218	11.8073	132	12.8052	161
ENSMUSG00000096780	Tmem181b-ps	12.4854	10.4739	10.6964	16.2859	-1.55105	-0.633245	0.00106838	0.00682214	17	6438524	6467022	-1	pseudogene	transmembrane protein 181B, pseudogene [Source:MGI Symbol;Acc:MGI:3779544]	ENSMUST00000167717,ENSMUST00000180035,ENSMUST00000188746,ENSMUST00000190059	11.4881	174	9.95719	112	9.97638	124	16.2534	231	16.4587	184	16.1456	203
ENSMUSG00000096768	Erdr1	279.791	256.296	230.504	352.574	-1.3755	-0.459952	0.0548867	0.14672	Y	90784738	90816464	1	protein_coding	erythroid differentiation regulator 1 [Source:MGI Symbol;Acc:MGI:2384747]	ENSMUST00000177591,ENSMUST00000177671,ENSMUST00000179077,ENSMUST00000179483	230.752	3495	242.707	2730	295.43	3672	239.228	3400	454.939	5086	363.555	4571
ENSMUSG00000096764	Gm21985	6.19383	7.10118	7.46599	4.01432	1.75056	0.807817	0.0112625	0.0451	2	112266314	112406319	1	protein_coding	predicted gene 21985 [Source:MGI Symbol;Acc:MGI:5439454]	ENSMUST00000141047	8.18691	124	7.6457	86	5.47092	68	6.75466	96	2.50458	28	2.78373	35
ENSMUSG00000096740	Gm21743	28.1292	28.4904	29.2517	26.6454	1.06992	0.097497	0.549921	0.715852	19	8883732	8892627	1	protein_coding	predicted gene, 21743 [Source:MGI Symbol;Acc:MGI:5433907]	ENSMUST00000177826,ENSMUST00000187504,ENSMUST00000189165,ENSMUST00000190530	26.4754	401	31.5607	355	27.435	341	23.9931	341	31.844	356	24.0992	303
ENSMUSG00000096727	Psmb9	1.46699	0.880264	1.10816	2.41254	-2.70995	-1.43827	5.88241e-05	0.00058646	17	34181988	34187764	-1	protein_coding	proteasome (prosome, macropain) subunit, beta type 9 (large multifunctional peptidase 2) [Source:MGI Symbol;Acc:MGI:1346526]	ENSMUST00000114230,ENSMUST00000171321,ENSMUST00000173831,ENSMUST00000174576,ENSMUST00000178857,ENSMUST00000179593	0.858305	13	0.977938	11	0.804547	10	1.89975	27	2.95183	33	2.38606	30
ENSMUSG00000096718	Zfp781	4.03312	5.93643	4.44486	1.71806	3.44577	1.78483	0.0341845	0.103296	10	81905073	81910899	-1	protein_coding	zinc finger protein 781 [Source:MGI Symbol;Acc:MGI:3696710]	ENSMUST00000076281	5.47995	83	6.13434	69	6.19501	77	0.422166	6	1.07339	12	3.65862	46
ENSMUSG00000096701	Gm9285	1.19721	0.955036	1.39421	1.24238	-1.29211	-0.369732	0.439759	0.624809	12	23350197	23427173	-1	pseudogene	predicted gene 9285 [Source:MGI Symbol;Acc:MGI:3643136]	ENSMUST00000177691	1.18842	18	0.711228	8	0.965456	12	1.75903	25	1.25229	14	0.715817	9
ENSMUSG00000096696	Zfp960	25.0978	26.3687	27.3205	21.6041	1.21951	0.286301	0.0582725	0.153069	17	17064113	17089628	1	protein_coding	zinc finger protein 960 [Source:MGI Symbol;Acc:MGI:3052731]	ENSMUST00000127027	25.0889	380	26.5821	299	27.435	341	22.5859	321	22.1834	248	20.0429	252
ENSMUSG00000096687	AA474331	3.37557	2.86122	3.10622	4.15926	-1.45423	-0.540255	0.0374402	0.11058	10	39890018	39899238	-1	protein_coding	expressed sequence AA474331 [Source:MGI Symbol;Acc:MGI:3035041]	ENSMUST00000178045,ENSMUST00000178563	3.03708	46	2.4893	28	3.05728	38	4.71419	67	3.30962	37	4.45397	56
ENSMUSG00000096544	Gm4617	3.539	3.63331	2.06461	4.91907	-1.35924	-0.442798	0.466347	0.648256	3	124385510	124385998	1	pseudogene	predicted pseudogene 4617 [Source:MGI Symbol;Acc:MGI:3704225]	ENSMUST00000178993	1.38649	21	6.13434	69	3.3791	42	3.16625	45	4.11467	46	7.47631	94
ENSMUSG00000096528	G430049J08Rik	38.1244	58.8231	40.5626	14.9875	3.91361	1.9685	8.88071e-06	0.000114828	18	3471630	3474315	1	protein_coding	RIKEN cDNA G430049J08 gene [Source:MGI Symbol;Acc:MGI:3645649]	ENSMUST00000179907	78.9641	1196	44.8074	504	52.6978	655	30.6774	436	4.74081	53	9.54422	120
ENSMUSG00000096472	Cdkn2d	10.2972	9.70441	8.43329	12.754	-1.3127	-0.39254	0.0613285	0.159176	9	21288463	21291209	-1	protein_coding	cyclin-dependent kinase inhibitor 2D (p19, inhibits CDK4) [Source:MGI Symbol;Acc:MGI:105387]	ENSMUST00000086374	8.12089	123	9.24596	104	11.7464	146	10.9763	156	15.8325	177	11.4531	144
ENSMUSG00000096463	Gm21750	13.9046	16.1181	16.9601	8.63561	1.85962	0.89501	0.0335948	0.101949	14	73661225	73662721	1	protein_coding	predicted gene, 21750 [Source:MGI Symbol;Acc:MGI:5433914]	ENSMUST00000098874	21.1935	321	14.0468	158	13.1141	163	15.4091	219	2.86238	32	7.63538	96
ENSMUSG00000096458	Moap1	9.91142	9.54689	11.3341	8.85322	1.06975	0.0972691	0.694961	0.823207	12	102742230	102743661	-1	protein_coding	modulator of apoptosis 1 [Source:MGI Symbol;Acc:MGI:1915555]	ENSMUST00000173760,ENSMUST00000178384	7.72475	117	10.135	114	10.7809	134	11.5392	164	5.63531	63	9.38515	118
ENSMUSG00000096433	Gm4944	25.4606	26.729	24.9246	24.7283	1.08233	0.11414	0.451298	0.635451	17	22197265	22225614	-1	protein_coding	predicted gene 4944 [Source:MGI Symbol;Acc:MGI:3643318]	ENSMUST00000179996	26.0133	394	27.3823	308	26.7914	333	21.6008	307	27.3715	306	25.2127	317
ENSMUSG00000096401	Gm21811	4.11328	4.74963	3.61861	3.97161	1.1951	0.257136	0.478491	0.658828	8	20136502	20151665	1	pseudogene	predicted gene, 21811 [Source:MGI Symbol;Acc:MGI:5433975]	ENSMUST00000096485	5.14983	78	3.46724	39	5.63183	70	5.066	72	3.66742	41	3.18141	40
ENSMUSG00000096370	Gm21992	11.8748	10.4779	11.2038	13.9427	-1.329	-0.410336	0.0281214	0.0893413	19	4742913	4811612	-1	protein_coding	predicted gene 21992 [Source:MGI Symbol;Acc:MGI:5439461]	ENSMUST00000172000,ENSMUST00000177776,ENSMUST00000178353,ENSMUST00000178404,ENSMUST00000178727,ENSMUST00000179909	10.3657	157	11.7353	132	9.33274	116	12.5243	178	16.1009	180	13.2028	166
ENSMUSG00000096354	Gm8178	0.969862	1.19829	1.09188	0.619413	1.93442	0.951902	0.087256	0.206318	4	147378929	147379574	1	pseudogene	predicted gene 8178 [Source:MGI Symbol;Acc:MGI:3646475]	ENSMUST00000121570	1.78263	27	0.444517	5	1.36773	17	0.844333	12	0.536696	6	0.477211	6
ENSMUSG00000096255	Dynlt1b	163.286	149.921	141.634	198.304	-1.32266	-0.403443	0.0168522	0.0611363	17	6430112	6436293	1	protein_coding	dynein light chain Tctex-type 1B [Source:MGI Symbol;Acc:MGI:98643]	ENSMUST00000179569	127.821	1936	162.16	1824	159.783	1986	155.287	2207	239.993	2683	199.633	2510
ENSMUSG00000096232	0610012G03Rik	8.02506	8.06748	7.52493	8.48277	-1.04859	-0.0684465	0.786631	0.881661	16	31948024	31948448	-1	pseudogene	RIKEN cDNA 0610012G03 gene [Source:MGI Symbol;Acc:MGI:1913301]	ENSMUST00000179515	6.80042	103	7.02338	79	10.3787	129	6.40286	91	10.3761	116	8.66933	109
ENSMUSG00000096221	1500002C15Rik	0.957219	0.76848	0.963838	1.13934	-1.42343	-0.509367	0.265149	0.446735	4	155732545	155734727	-1	protein_coding	RIKEN cDNA 1500002C15 gene [Source:MGI Symbol;Acc:MGI:1916196]	ENSMUST00000178987	1.05638	16	0.444517	5	0.804547	10	0.773972	11	1.61009	18	1.03396	13
ENSMUSG00000096215	Smim22	1.01417	0.996285	0.866338	1.17988	-1.1653	-0.220703	0.60169	0.755044	16	5007288	5008309	1	protein_coding	small integral membrane protein 22 [Source:MGI Symbol;Acc:MGI:3643379]	ENSMUST00000178155,ENSMUST00000183381,ENSMUST00000183477,ENSMUST00000183631,ENSMUST00000183821,ENSMUST00000184256,ENSMUST00000184439,ENSMUST00000185147	0.990352	15	0.711228	8	1.28727	16	0.985055	14	1.52064	17	1.03396	13
ENSMUSG00000096210	H1f0	21.029	18.8669	20.0015	24.2185	-1.28196	-0.358349	0.0140989	0.0533263	15	79028212	79030498	1	protein_coding	H1 histone family, member 0 [Source:MGI Symbol;Acc:MGI:95893]	ENSMUST00000180086	18.8167	285	18.3141	206	19.47	242	21.6712	308	24.4197	273	26.5647	334
ENSMUSG00000096199	Ptrhd1	13.2429	13.9009	12.6901	13.1378	1.0602	0.0843341	0.685489	0.817728	12	4234027	4240123	1	protein_coding	peptidyl-tRNA hydrolase domain containing 1 [Source:MGI Symbol;Acc:MGI:1916959]	ENSMUST00000179139	11.9503	181	14.2246	160	15.5278	193	9.92091	141	16.3692	183	13.1233	165
ENSMUSG00000096188	Cmtm4	77.0852	73.8049	87.9753	69.4754	1.06181	0.0865229	0.660549	0.799807	8	104348191	104395807	-1	protein_coding	CKLF-like MARVEL transmembrane domain containing 4 [Source:MGI Symbol;Acc:MGI:2142888]	ENSMUST00000179802	85.8305	1300	69.6114	783	65.9728	820	93.0173	1322	53.1329	594	62.276	783
ENSMUSG00000096160	Gm3436	5.27444	6.3653	5.96334	3.49469	1.81036	0.856274	0.0555431	0.148177	9	70852576	70853418	1	pseudogene	predicted pseudogene 3436 [Source:MGI Symbol;Acc:MGI:3781613]	ENSMUST00000179930	7.79077	118	3.82285	43	7.48229	93	5.066	72	0.805044	9	4.61304	58
ENSMUSG00000096145	Vkorc1	13.2268	13.3529	11.8621	14.4654	-1.08231	-0.114111	0.552417	0.717848	7	127893067	127895617	-1	protein_coding	vitamin K epoxide reductase complex, subunit 1 [Source:MGI Symbol;Acc:MGI:106442]	ENSMUST00000033074,ENSMUST00000119922	11.8182	179	14.4024	162	13.8382	172	11.3985	162	16.727	187	15.2708	192
ENSMUSG00000096141	Dnah7a	1.09779	0.898283	0.899147	1.49595	-1.6462	-0.719141	0.0981759	0.2248	1	53397006	53706784	-1	protein_coding	dynein, axonemal, heavy chain 7A [Source:MGI Symbol;Acc:MGI:2685838]	ENSMUST00000094964,ENSMUST00000189677	1.05638	16	1.15575	13	0.482728	6	1.33686	19	1.87844	21	1.27256	16
ENSMUSG00000096065	Gm13155	0.969862	1.19829	1.09188	0.619413	1.93441	0.95189	0.0873951	0.206502	4	147624240	147624885	-1	pseudogene	predicted gene 13155 [Source:MGI Symbol;Acc:MGI:3651982]	ENSMUST00000119277	1.78263	27	0.444517	5	1.36773	17	0.844333	12	0.536696	6	0.477211	6
ENSMUSG00000096056	Gm21986	1.10387	1.17399	1.12054	1.01709	1.16117	0.215579	0.639575	0.783095	X	101295839	101321348	1	processed_transcript	predicted gene 21986 [Source:MGI Symbol;Acc:MGI:5439455]	ENSMUST00000113671	1.65059	25	1.06684	12	0.804547	10	0.844333	12	0.536696	6	1.67024	21
ENSMUSG00000096054	Syne1	2.55742	1.91084	2.51188	3.24953	-1.68129	-0.749571	0.0227191	0.0766523	10	5020203	5550692	-1	protein_coding	spectrin repeat containing, nuclear envelope 1 [Source:MGI Symbol;Acc:MGI:1927152]	ENSMUST00000041639,ENSMUST00000095899	2.77299	42	1.51136	17	1.44818	18	4.22166	60	2.50458	28	3.02234	38
ENSMUSG00000096014	Sox1	15.7517	23.8531	16.5426	6.85937	3.4632	1.79211	2.30963e-27	6.92838e-25	8	12395295	12400126	1	protein_coding	SRY (sex determining region Y)-box 1 [Source:MGI Symbol;Acc:MGI:98357]	ENSMUST00000180353	23.3723	354	23.6483	266	24.5387	305	7.31755	104	6.26145	70	6.9991	88
ENSMUSG00000096006	Gm21596	35.9319	35.248	42.4739	30.0739	1.17086	0.227572	0.441207	0.625979	2	113919247	113920562	-1	pseudogene	predicted gene, 21596 [Source:MGI Symbol;Acc:MGI:5434951]	ENSMUST00000178049	45.9523	696	33.161	373	26.6305	331	47.7752	679	16.9954	190	25.4513	320
ENSMUSG00000095993	Gm21060	3.70433	4.36989	3.85749	2.88561	1.49855	0.583569	0.08661	0.205222	19	61296902	61297069	-1	protein_coding	predicted gene, 21060 [Source:MGI Symbol;Acc:MGI:5434415]	ENSMUST00000179346	5.14983	78	4.17846	47	3.78137	47	4.36239	62	1.43119	16	2.86327	36
ENSMUSG00000095990	Zfp97	31.3357	37.7046	32.4738	23.8287	1.58102	0.660856	6.88294e-06	9.2267e-05	17	17121415	17146831	1	protein_coding	zinc finger protein 97 [Source:MGI Symbol;Acc:MGI:105921]	ENSMUST00000147630	40.3404	611	37.6951	424	35.0782	436	24.6264	350	20.9311	234	25.9285	326
ENSMUSG00000095975	Cphx1	10.2361	5.70134	9.59958	15.4073	-2.69996	-1.43294	0.24917	0.428641	14	25938304	25956356	1	protein_coding	cytoplasmic polyadenylated homeobox 1 [Source:MGI Symbol;Acc:MGI:2145733]	ENSMUST00000061593,ENSMUST00000183436,ENSMUST00000183557,ENSMUST00000184016	1.25445	19	0	0	15.8496	197	15.2683	217	17.3532	194	13.6005	171
ENSMUSG00000095909	Gm10324	39.5732	47.6129	43.0832	28.0235	1.69548	0.761693	1.79257e-05	0.000212636	13	66119547	66122836	1	protein_coding	predicted gene 10324 [Source:MGI Symbol;Acc:MGI:3642406]	ENSMUST00000092528	52.7528	799	46.3187	521	43.7673	544	35.3916	503	20.8417	233	27.8373	350
ENSMUSG00000095865	Gm13237	213.555	189.06	188.048	263.557	-1.39403	-0.479261	0.00361355	0.0185039	4	146564453	146565087	-1	pseudogene	predicted gene 13237 [Source:MGI Symbol;Acc:MGI:3649924]	ENSMUST00000122151	163.276	2473	210.168	2364	193.735	2408	208.621	2965	317.277	3547	264.773	3329
ENSMUSG00000095832	Supt20	39.2264	37.1054	35.1034	45.4705	-1.22332	-0.2908	0.0630738	0.162734	3	54692823	54728762	1	protein_coding	suppressor of Ty 20 [Source:MGI Symbol;Acc:MGI:1929651]	ENSMUST00000029315	38.1616	578	36.6282	412	36.5264	454	37.8542	538	53.9379	603	44.6192	561
ENSMUSG00000095742		3.11144	2.64032	3.10736	3.58663	-1.35569	-0.439023	0.188613	0.355649	JH584295.1	66	1479	-1	protein_coding	CD99 antigen [Source:EntrezGene;Acc:673094]	ENSMUST00000179436	2.31082	35	2.31149	26	3.29864	41	3.09589	44	3.84632	43	3.81769	48
ENSMUSG00000095687	Rnaset2a	5.64427	4.23513	6.1274	6.57028	-1.54961	-0.631906	0.0221851	0.0752644	17	8128610	8148097	-1	protein_coding	ribonuclease T2A [Source:MGI Symbol;Acc:MGI:1915445]	ENSMUST00000097420	4.09346	62	4.26737	48	4.34455	54	5.27708	75	6.08255	68	8.35119	105
ENSMUSG00000095681	Gm8281	1.05367	0.789366	0.708695	1.66294	-2.07399	-1.05241	0.0050526	0.0242612	14	5071040	5093318	1	protein_coding	predicted gene, 8281 [Source:MGI Symbol;Acc:MGI:3647811]	ENSMUST00000100893,ENSMUST00000163719	0.924329	14	0.800131	9	0.643637	8	1.68867	24	1.78899	20	1.51117	19
ENSMUSG00000095677	Dynlt1f	80.1961	73.3749	72.4139	94.7994	-1.29153	-0.369082	0.0579166	0.15252	17	6648941	6655939	-1	protein_coding	dynein light chain Tctex-type 1F [Source:MGI Symbol;Acc:MGI:3780996]	ENSMUST00000179554	64.3069	974	81.8801	921	73.9379	919	70.2203	998	129.791	1451	84.3868	1061
ENSMUSG00000095661	Gm8935	35.5556	41.3238	32.5043	32.8387	1.26062	0.334135	0.0393	0.114458	3	12855836	12858633	1	pseudogene	predicted pseudogene 8935 [Source:MGI Symbol;Acc:MGI:3643401]	ENSMUST00000066794,ENSMUST00000105727	44.3678	672	37.6062	423	41.9973	522	31.3107	445	38.016	425	29.1894	367
ENSMUSG00000095648	Gm2004	1.83167	2.38918	2.10374	1.0021	2.32202	1.21538	0.0157399	0.0580673	2	176141591	176149825	-1	protein_coding	predicted gene 2004 [Source:MGI Symbol;Acc:MGI:3780174]	ENSMUST00000109049,ENSMUST00000178872,ENSMUST00000179349	3.43322	52	2.04478	23	1.68955	21	2.18119	31	0.268348	3	0.556746	7
ENSMUSG00000095597	Gm6472	388.293	345.91	310.129	508.84	-1.47091	-0.556708	0.0207124	0.0712712	X	152909505	152910155	-1	pseudogene	predicted pseudogene 6472 [Source:MGI Symbol;Acc:MGI:3648396]	ENSMUST00000178147,ENSMUST00000187973	289.051	4378	363.704	4091	384.976	4785	295.235	4196	734.111	8207	497.174	6251
ENSMUSG00000095595	Fam177a	12.6661	10.6922	11.1483	16.1577	-1.50601	-0.590731	0.000736038	0.00503587	12	55124528	55142078	1	protein_coding	family with sequence similarity 177, member A [Source:MGI Symbol;Acc:MGI:1920635]	ENSMUST00000177768	10.8939	165	10.4017	117	10.7809	134	13.8611	197	18.0688	202	16.5433	208
ENSMUSG00000095567	Noc2l	224.625	244.732	228.679	200.464	1.22055	0.287532	0.0220109	0.0747484	4	156236010	156247616	1	protein_coding	nucleolar complex associated 2 homolog (S. cerevisiae) [Source:MGI Symbol;Acc:MGI:1931051]	ENSMUST00000179543,ENSMUST00000179886	233.723	3540	256.131	2881	244.341	3037	205.665	2923	192.674	2154	203.053	2553
ENSMUSG00000095564	Gm20474	0.819368	1.32615	1.03814	0.0938147	11.7839	3.55875	4.63717e-09	1.2801e-07	12	23526491	23634765	-1	pseudogene	predicted gene 20474 [Source:MGI Symbol;Acc:MGI:5141939]	ENSMUST00000180089	1.51854	23	1.33355	15	1.12637	14	0.281444	4	0	0	0	0
ENSMUSG00000095562	Gm21887	31.7658	28.3401	21.7909	45.1664	-1.59199	-0.670834	7.36057e-05	0.000710224	X	170009659	170019281	1	protein_coding	predicted gene, 21887 [Source:MGI Symbol;Acc:MGI:5434051]	ENSMUST00000178789,ENSMUST00000179760,ENSMUST00000180251	25.9472	393	27.2934	307	31.7796	395	36.3063	516	55.3691	619	43.8239	551
ENSMUSG00000095463	Entpd4	14.2298	14.1542	13.8068	14.7286	-1.04248	-0.0600266	0.736049	0.85013	14	69337174	69367270	1	protein_coding	ectonucleoside triphosphate diphosphohydrolase 4 [Source:MGI Symbol;Acc:MGI:1914714]	ENSMUST00000064831,ENSMUST00000183648,ENSMUST00000184165,ENSMUST00000184234,ENSMUST00000184314,ENSMUST00000184973	15.1194	229	13.4244	151	13.9187	173	17.0977	243	11.8968	133	15.1912	191
ENSMUSG00000095440	Fignl2	8.85307	9.37324	8.94168	8.24429	1.1342	0.181672	0.374589	0.563721	15	101050194	101054399	-1	protein_coding	fidgetin-like 2 [Source:MGI Symbol;Acc:MGI:3646919]	ENSMUST00000178140	9.8375	149	9.51267	107	8.76956	109	9.07658	129	7.0665	79	8.5898	108
ENSMUSG00000095432	Zfp748	19.7361	19.9448	21.1558	18.1076	1.10069	0.138404	0.361622	0.550778	13	67538641	67553138	-1	protein_coding	zinc finger protein 748 [Source:MGI Symbol;Acc:MGI:1916455]	ENSMUST00000053289,ENSMUST00000181892	21.1275	320	19.5588	220	19.1482	238	19.6307	279	16.6376	186	18.0545	227
ENSMUSG00000095403	Gm21092	114.636	118.558	111.486	113.864	1.04103	0.0580084	0.798185	0.888929	8	20550331	20581999	1	protein_coding	predicted gene, 21092 [Source:MGI Symbol;Acc:MGI:5434447]	ENSMUST00000178451,ENSMUST00000178995	111.052	1682	120.642	1357	123.981	1541	119.473	1698	103.851	1161	118.269	1487
ENSMUSG00000095362	Gm14325	3.4416	3.75965	4.06826	2.49689	1.49889	0.583894	0.10476	0.236245	2	177831791	177840336	-1	protein_coding	predicted gene 14325 [Source:MGI Symbol;Acc:MGI:3702875]	ENSMUST00000108939,ENSMUST00000150650,ENSMUST00000188914	5.21586	79	2.84491	32	3.21819	40	3.16625	45	0.983942	11	3.34048	42
ENSMUSG00000095325	Zfp870	18.641	20.2378	19.5775	16.1078	1.25643	0.329334	0.0296046	0.0930459	17	32879228	32886083	-1	protein_coding	zinc finger protein 870 [Source:MGI Symbol;Acc:MGI:3029586]	ENSMUST00000178401	21.5237	326	19.5588	220	19.6309	244	17.3792	247	15.8325	177	15.1117	190
ENSMUSG00000095315	Gm10130	1.49717	1.58917	1.70655	1.19579	1.30542	0.384513	0.341394	0.529649	2	150323702	150363071	1	protein_coding	predicted gene 10130 [Source:MGI Symbol;Acc:MGI:3642547]	ENSMUST00000133235	1.78263	27	1.77807	20	1.20682	15	1.68867	24	0.626145	7	1.27256	16
ENSMUSG00000095304	Plac9a	2.14777	1.57018	1.84205	3.03107	-1.94934	-0.962983	0.0468412	0.130669	14	25887932	25903100	-1	protein_coding	placenta specific 9a [Source:MGI Symbol;Acc:MGI:2663998]	ENSMUST00000052286,ENSMUST00000183431,ENSMUST00000183725	0.396141	6	2.22259	25	2.09182	26	2.533	36	4.65136	52	1.90884	24
ENSMUSG00000095253	Zfp799	22.2216	23.5782	24.3168	18.7697	1.25628	0.329156	0.0354374	0.105998	17	32815455	32822200	-1	protein_coding	zinc finger protein 799 [Source:MGI Symbol;Acc:MGI:2443934]	ENSMUST00000179695	26.0793	395	23.7372	267	20.9182	260	20.4047	290	18.2477	204	17.6568	222
ENSMUSG00000095251	Gm10697	4.63429	7.20673	4.47546	2.22067	3.2441	1.69782	9.33573e-09	2.42819e-07	3	94071622	94072644	-1	protein_coding	predicted gene 10697 [Source:MGI Symbol;Acc:MGI:3710527]	ENSMUST00000091692	7.26258	110	6.31215	71	8.04547	100	1.97011	28	2.14678	24	2.54513	32
ENSMUSG00000095206	Gm17404	0.832539	0.693658	1.07749	0.726471	-1.02085	-0.029772	0.958824	0.977802	13	66851343	66851513	-1	protein_coding	predicted gene, 17404 [Source:MGI Symbol;Acc:MGI:4937038]	ENSMUST00000169322	1.05638	16	0.622324	7	0.402273	5	0.211083	3	0.536696	6	1.43163	18
ENSMUSG00000095193	Gm20939	39.011	51.5301	42.3277	23.1751	2.21686	1.14852	1.13152e-10	4.25469e-09	17	94873986	94877497	1	protein_coding	predicted gene, 20939 [Source:MGI Symbol;Acc:MGI:5434295]	ENSMUST00000108007	55.2617	837	51.2973	577	48.0314	597	30.7478	437	18.3371	205	20.4405	257
ENSMUSG00000095180	Rhox5	72.4419	57.4665	63.5767	96.2824	-1.67532	-0.744436	2.5884e-06	3.83543e-05	X	37804842	37808876	1	protein_coding	reproductive homeobox 5 [Source:MGI Symbol;Acc:MGI:97538]	ENSMUST00000179626,ENSMUST00000184866	50.3759	763	59.8321	673	62.1915	773	78.4526	1115	114.316	1278	96.0785	1208
ENSMUSG00000095134	Gm21857	1.12391	1.55867	0.87252	0.940538	1.6903	0.75728	0.0590596	0.154595	Y	90753057	90763485	1	pseudogene	predicted gene, 21857 [Source:MGI Symbol;Acc:MGI:5434021]	ENSMUST00000167967	2.04673	31	1.42246	16	1.20682	15	0.773972	11	1.25229	14	0.795352	10
ENSMUSG00000095123	Gm21781	9.06952	8.35064	9.12033	9.7376	-1.16602	-0.221593	0.454618	0.638248	10	4391587	4396424	1	lincRNA	predicted gene, 21781 [Source:MGI Symbol;Acc:MGI:5433945]	ENSMUST00000178920	7.65872	116	8.62364	97	8.76956	109	7.88044	112	9.48163	106	11.8507	149
ENSMUSG00000095115	Itpripl2	3.26928	4.07903	3.70158	2.02722	2.01543	1.01109	0.00524855	0.0249648	7	118485114	118491975	-1	protein_coding	inositol 1,4,5-triphosphate receptor interacting protein-like 2 [Source:MGI Symbol;Acc:MGI:2442416]	ENSMUST00000178344	6.14018	93	3.20053	36	2.89637	36	2.533	36	1.87844	21	1.67024	21
ENSMUSG00000095098	Ccdc85b	11.1844	12.5021	9.93284	11.1184	1.12274	0.167028	0.467349	0.649128	19	5456789	5457397	-1	protein_coding	coiled-coil domain containing 85B [Source:MGI Symbol;Acc:MGI:2147607]	ENSMUST00000179549	9.70545	147	11.4686	129	16.3323	203	10.3431	147	11.0023	123	12.0098	151
ENSMUSG00000095082	Gm15091	2.36988	2.84038	2.54114	1.72812	1.66739	0.737589	0.0229101	0.0770077	X	149941655	149984982	1	protein_coding	predicted gene 15091 [Source:MGI Symbol;Acc:MGI:3712222]	ENSMUST00000112740	2.83901	43	2.22259	25	3.45955	43	1.40722	20	2.50458	28	1.27256	16
ENSMUSG00000095054	Gm13146	1.81983	2.45306	2.15603	0.850399	2.77933	1.47474	0.000412966	0.00309186	4	147187708	147188487	1	pseudogene	predicted gene 13146 [Source:MGI Symbol;Acc:MGI:3651742]	ENSMUST00000118508	2.57492	39	2.93382	33	1.85046	23	1.47758	21	0.357797	4	0.715817	9
ENSMUSG00000095041		174.985	184.922	160.322	179.712	1.02892	0.0411359	0.806416	0.894464	JH584304.1	52190	59690	-1	protein_coding	phosphatidylserine decarboxylase [Source:HGNC Symbol;Acc:HGNC:8999]	ENSMUST00000178343,ENSMUST00000179505	189.421	2869	173.54	1952	191.804	2384	193.985	2757	165.481	1850	179.67	2259
ENSMUSG00000094989	Rpl9-ps4	1.23138	0.503786	0.212801	2.97755	-5.91207	-2.56366	0.045494	0.127629	13	72454762	72455340	-1	pseudogene	ribosomal protein L9, pseudogene 4 [Source:MGI Symbol;Acc:MGI:3704410]	ENSMUST00000075549	0	0	1.51136	17	0	0	0.633249	9	6.7087	75	1.5907	20
ENSMUSG00000094985	Topaz1	1.14363	1.24002	1.19163	0.999234	1.24151	0.312091	0.48823	0.667404	9	122747346	122802074	1	protein_coding	testis and ovary specific PAZ domain containing 1 [Source:MGI Symbol;Acc:MGI:3779933]	ENSMUST00000178679	1.84866	28	1.06684	12	0.804547	10	1.40722	20	0.715595	8	0.874887	11
ENSMUSG00000094942	Gm3604	17.521	19.7633	18.5063	14.2933	1.38523	0.470127	0.00521221	0.0248601	13	62368328	62383166	-1	protein_coding	predicted gene 3604 [Source:MGI Symbol;Acc:MGI:3781781]	ENSMUST00000107989,ENSMUST00000187656	22.382	339	16.7139	188	20.1941	251	14.0722	200	13.0596	146	15.748	198
ENSMUSG00000094936	Rbm4	16.7787	15.4192	17.1936	17.7234	-1.14708	-0.197965	0.224577	0.399227	19	4784293	4793901	-1	protein_coding	RNA binding motif protein 4 [Source:MGI Symbol;Acc:MGI:1100865]	ENSMUST00000164209,ENSMUST00000164376,ENSMUST00000178615,ENSMUST00000179189,ENSMUST00000179820,ENSMUST00000180248	16.7039	253	12.9799	146	16.5737	206	17.8717	254	16.3692	183	18.9294	238
ENSMUSG00000094910	D430019H16Rik	1.66027	1.36177	1.40706	2.21199	-1.61714	-0.693449	0.032957	0.100403	12	105453856	105493095	1	protein_coding	RIKEN cDNA D430019H16 gene [Source:MGI Symbol;Acc:MGI:2443127]	ENSMUST00000178224	1.32047	20	1.15575	13	1.60909	20	2.32191	33	2.32568	26	1.98838	25
ENSMUSG00000094870	Zfp131	45.8731	50.2462	46.6054	40.7678	1.23169	0.300641	0.0322998	0.0990497	13	119765187	119790805	-1	protein_coding	zinc finger protein 131 [Source:MGI Symbol;Acc:MGI:1919715]	ENSMUST00000177916,ENSMUST00000178271	52.1586	790	47.6523	536	50.9278	633	44.6089	634	36.4953	408	41.1992	518
ENSMUSG00000094856	Gm21962	13.7441	18.1909	15.4776	7.56365	2.39501	1.26003	0.0422265	0.121228	3	137671524	137672540	1	protein_coding	predicted gene, 21962 [Source:MGI Symbol;Acc:MGI:5439431]	ENSMUST00000166899	17.4962	265	20.1811	227	16.8955	210	17.6606	251	0.894493	10	4.13583	52
ENSMUSG00000094840	A630081J09Rik	0.951828	0.955086	0.965977	0.934422	1.02931	0.0416797	0.925701	0.9602	5	137208813	137212389	-1	protein_coding	RIKEN cDNA A630081J09 gene [Source:MGI Symbol;Acc:MGI:3588263]	ENSMUST00000179412	0.858305	13	0.800131	9	1.20682	15	0.914694	13	1.25229	14	0.636281	8
ENSMUSG00000094817	Cphx3	6.60885	10.9491	6.52194	2.3555	4.64611	2.21602	0.158949	0.315723	14	26082297	26235744	1	protein_coding	cytoplasmic polyadenylated homeobox 3 [Source:MGI Symbol;Acc:MGI:3711264]	ENSMUST00000163305,ENSMUST00000184577,ENSMUST00000184670	19.2789	292	13.2466	149	0.321819	4	0	0	7.0665	79	0	0
ENSMUSG00000094809	Gm20435	0.668388	0.858206	0.7717	0.375259	2.20225	1.13898	0.283602	0.467327	7	9458656	9460363	-1	pseudogene	predicted gene 20435 [Source:MGI Symbol;Acc:MGI:5141900]	ENSMUST00000180296	1.1224	17	0.889035	10	0.563183	7	1.12578	16	0	0	0	0
ENSMUSG00000094800	Gm9780	1.1903	0.375105	1.54984	1.64595	-4.43862	-2.15011	0.000809515	0.00543486	14	26027282	26042711	-1	pseudogene	predicted gene 9780 [Source:MGI Symbol;Acc:MGI:3710532]	ENSMUST00000184272,ENSMUST00000184915	0.19807	3	0.444517	5	0.482728	6	3.37733	48	1.16284	13	0.397676	5
ENSMUSG00000094786	Gm14403	2.61242	2.52332	3.62232	1.69162	1.4664	0.552274	0.168961	0.328867	2	177498215	177509763	1	protein_coding	predicted gene 14403 [Source:MGI Symbol;Acc:MGI:3649813]	ENSMUST00000108940,ENSMUST00000108947,ENSMUST00000142549	3.1031	47	2.13368	24	2.33319	29	3.16625	45	0.715595	8	1.19303	15
ENSMUSG00000094724	Rnaset2b	39.9942	39.1541	35.3754	45.4531	-1.15995	-0.214065	0.203512	0.373718	17	6978860	7011299	1	protein_coding	ribonuclease T2B [Source:MGI Symbol;Acc:MGI:3702087]	ENSMUST00000089119,ENSMUST00000179728	36.2469	549	43.5627	490	37.6528	468	35.8841	510	56.8898	636	43.5853	548
ENSMUSG00000094649	Gm7102	1.65516	2.15492	1.30517	1.50537	1.42665	0.512627	0.20141	0.371506	19	61174686	61176309	-1	protein_coding	predicted gene 7102 [Source:MGI Symbol;Acc:MGI:3648735]	ENSMUST00000180168	1.32047	20	2.4893	28	2.655	33	1.19614	17	1.96788	22	1.3521	17
ENSMUSG00000094638	Gm21972	7.5452	8.69075	6.28391	7.66093	1.13034	0.176755	0.413403	0.60038	1	86133637	86162788	1	protein_coding	predicted gene 21972 [Source:MGI Symbol;Acc:MGI:5439441]	ENSMUST00000135197	7.32861	111	10.135	114	8.60865	107	7.24719	103	7.78209	87	7.95352	100
ENSMUSG00000094627	Gm10182	1.93839	0.770274	0.54569	4.4992	-5.7306	-2.51869	0.136671	0.285018	9	22320314	22321410	-1	pseudogene	predicted pseudogene 10182 [Source:MGI Symbol;Acc:MGI:3704327]	ENSMUST00000178676	2.31082	35	0	0	0	0	0	0	11.2706	126	2.22698	28
ENSMUSG00000094622	Gm3055	1.53049	0.264094	2.15729	2.17009	-7.82584	-2.96825	0.0940981	0.218028	10	81745983	81747503	-1	protein_coding	predicted gene 3055 [Source:MGI Symbol;Acc:MGI:3809197]	ENSMUST00000105316	0.792282	12	0	0	0	0	5.34744	76	1.16284	13	0	0
ENSMUSG00000094614	Gm21769	3.84296	4.69734	4.17287	2.65867	1.75222	0.809186	0.0277456	0.0885514	8	20122365	20126624	1	pseudogene	predicted gene, 21769 [Source:MGI Symbol;Acc:MGI:5433933]	ENSMUST00000092138	5.14983	78	4.35627	49	4.58592	57	3.94022	56	1.96788	22	2.06791	26
ENSMUSG00000094595	Fsbp	10.5148	10.771	10.8833	9.89024	1.08528	0.118071	0.590008	0.745672	4	11579665	11587591	1	protein_coding	fibrinogen silencer binding protein [Source:MGI Symbol;Acc:MGI:5301008]	ENSMUST00000180239	10.7618	163	10.0461	113	11.505	143	12.4539	177	8.22934	92	8.98748	113
ENSMUSG00000094499	Vmn2r-ps104	2.58162	2.99665	2.87725	1.87097	1.58466	0.664174	0.0280349	0.0891502	13	66352469	66355385	-1	protein_coding	vomeronasal 2, receptor, pseudogene 104 [Source:MGI Symbol;Acc:MGI:3761523]	ENSMUST00000099416	3.03708	46	3.37833	38	2.57455	32	2.39228	34	1.78899	20	1.43163	18
ENSMUSG00000094483	Purb	92.5749	104.749	99.0724	73.9033	1.41726	0.503107	0.00441709	0.0216823	11	6467599	6475917	-1	protein_coding	purine rich element binding protein B [Source:MGI Symbol;Acc:MGI:1338779]	ENSMUST00000179343	129.34	1959	89.9703	1012	94.9365	1180	90.6954	1289	63.3301	708	67.6844	851
ENSMUSG00000094472	Gm21897	292.769	387.194	331.628	159.487	2.42711	1.27924	0.0038146	0.0193293	16	15317458	15318957	1	protein_coding	predicted gene, 21897 [Source:MGI Symbol;Acc:MGI:5434061]	ENSMUST00000178312	446.385	6761	353.391	3975	361.805	4497	313.388	4454	41.2361	461	123.836	1557
ENSMUSG00000094443	Gm4975	1.07873	0.857434	1.09045	1.2883	-1.52233	-0.606282	0.147257	0.299777	8	63924694	63952170	-1	protein_coding	predicted gene 4975 [Source:MGI Symbol;Acc:MGI:3644562]	ENSMUST00000179944	0.726258	11	0.800131	9	1.04591	13	1.6183	23	0.894493	10	1.3521	17
ENSMUSG00000094441	Zfp955a	11.9017	13.394	13.9526	8.35853	1.59263	0.671408	0.0135787	0.051882	17	33241519	33255040	-1	protein_coding	zinc finger protein 955A [Source:MGI Symbol;Acc:MGI:4834570]	ENSMUST00000008830	15.0534	228	12.9799	146	12.1487	151	13.0872	186	4.83026	54	7.15817	90
ENSMUSG00000094437	Gm9830	5.73942	5.0876	5.52095	6.60971	-1.302	-0.380734	0.177105	0.340318	9	44464243	44464602	1	protein_coding	predicted gene 9830 [Source:MGI Symbol;Acc:MGI:3704332]	ENSMUST00000178509	3.76334	57	5.86763	66	5.63183	70	4.29202	61	6.7087	75	8.8284	111
ENSMUSG00000094410	Zbed6	201.8	203.054	209.325	193.022	1.05173	0.0727633	0.648574	0.790885	1	133619871	133661380	-1	protein_coding	zinc finger, BED domain containing 6 [Source:MGI Symbol;Acc:MGI:3828086]	ENSMUST00000027736,ENSMUST00000179598,ENSMUST00000186476	216.095	3273	187.586	2110	205.481	2554	238.735	3393	158.594	1773	181.738	2285
ENSMUSG00000094365	Gm21982	1.12506	1.03701	1.06598	1.27219	-1.22186	-0.289085	0.69636	0.82407	7	30641001	30664937	-1	processed_transcript	predicted gene 21982 [Source:MGI Symbol;Acc:MGI:5439451]	ENSMUST00000146232	0.858305	13	0	0	2.25273	28	1.75903	25	1.34174	15	0.715817	9
ENSMUSG00000094163	Tdpoz5	4.63429	7.20673	4.47546	2.22067	3.2441	1.69782	9.30707e-09	2.42541e-07	3	93960292	93961314	-1	protein_coding	TD and POZ domain containing 5 [Source:MGI Symbol;Acc:MGI:3027905]	ENSMUST00000098879	7.26258	110	6.31215	71	8.04547	100	1.97011	28	2.14678	24	2.54513	32
ENSMUSG00000094130	Rpp14	5.07567	5.21561	4.21309	5.7983	-1.10521	-0.144319	0.689488	0.819901	14	8090078	8090554	1	protein_coding	ribonuclease P 14 subunit [Source:MGI Symbol;Acc:MGI:1914303]	ENSMUST00000180369	4.15948	63	3.20053	36	8.28683	103	3.58841	51	9.03438	101	4.77211	60
ENSMUSG00000094114	Gm21967	7.98766	8.83549	7.25885	7.86864	1.12095	0.164717	0.436348	0.621791	13	119606650	119610458	1	protein_coding	predicted gene, 21967 [Source:MGI Symbol;Acc:MGI:5439436]	ENSMUST00000178948	8.05487	122	9.60158	108	8.85002	110	7.88044	112	8.40824	94	7.31724	92
ENSMUSG00000094103	1700047I17Rik2	4.78769	3.97881	4.02774	6.35653	-1.58548	-0.664922	0.0083362	0.0356221	12	55199533	55214076	1	protein_coding	RIKEN cDNA 1700047I17 gene 2 [Source:MGI Symbol;Acc:MGI:3714351]	ENSMUST00000177978	4.35755	66	3.55614	40	4.02273	50	5.76961	82	7.33484	82	5.96514	75
ENSMUSG00000094084	Tdpoz1	1.05606	1.8441	0.911399	0.412695	4.34145	2.11818	7.19251e-05	0.000696385	3	93669333	93676310	-1	protein_coding	TD and POZ domain containing 1 [Source:MGI Symbol;Acc:MGI:2449436]	ENSMUST00000094413,ENSMUST00000181541	1.84866	28	1.51136	17	2.17228	27	0.492527	7	0.268348	3	0.477211	6
ENSMUSG00000094081	Gm20826	33.3032	37.1263	34.1344	28.6489	1.2969	0.375069	0.031618	0.0976065	Y	7632774	7638489	-1	protein_coding	predicted gene, 20826 [Source:MGI Symbol;Acc:MGI:5434182]	ENSMUST00000179256,ENSMUST00000185348	37.5674	569	34.2278	385	39.5837	492	26.2447	373	29.1605	326	30.5415	384
ENSMUSG00000094076	Gm4767	12.2467	14.0896	13.2892	9.36121	1.50796	0.592594	0.00164365	0.00979589	10	81812186	81826490	1	protein_coding	predicted gene 4767 [Source:MGI Symbol;Acc:MGI:3644409]	ENSMUST00000099439,ENSMUST00000188096	14.2611	216	14.4913	163	13.5164	168	9.2173	131	10.9128	122	7.95352	100
ENSMUSG00000094030	Gm21833	22.4538	31.018	23.4451	12.8982	2.39811	1.2619	0.0185406	0.0655869	16	82828382	82829881	1	protein_coding	predicted gene, 21833 [Source:MGI Symbol;Acc:MGI:5433997]	ENSMUST00000177665	32.0214	485	31.8275	358	29.2051	363	27.4408	390	1.78899	20	9.46469	119
ENSMUSG00000093989	Rnasek	31.4634	30.963	27.6614	35.7658	-1.15318	-0.205617	0.315526	0.502274	11	70238124	70239842	-1	protein_coding	ribonuclease, RNase K [Source:MGI Symbol;Acc:MGI:106369]	ENSMUST00000040428,ENSMUST00000125752,ENSMUST00000141880	28.7862	436	31.1162	350	32.9864	410	23.6413	336	47.9448	536	35.7113	449
ENSMUSG00000093954	Gm28049	3.49486	4.24505	2.69969	3.53985	1.19447	0.256376	0.394737	0.58261	14	69363504	69503362	-1	protein_coding	predicted gene, 28049 [Source:MGI Symbol;Acc:MGI:5547785]	ENSMUST00000179116,ENSMUST00000180059,ENSMUST00000183695,ENSMUST00000183840,ENSMUST00000183917,ENSMUST00000184039,ENSMUST00000184816	4.09346	62	3.73395	42	4.90774	61	3.86986	55	2.77293	31	3.97676	50
ENSMUSG00000093930	Hmgcs1	351.338	338.849	362.989	352.176	-1.03934	-0.0556712	0.701676	0.827603	13	119690462	119708086	1	protein_coding	3-hydroxy-3-methylglutaryl-Coenzyme A synthase 1 [Source:MGI Symbol;Acc:MGI:107592]	ENSMUST00000179869	361.677	5478	326.454	3672	328.416	4082	386.845	5498	330.068	3690	339.615	4270
ENSMUSG00000093919	Gm20760	1.31256	1.48696	1.58192	0.868797	1.67255	0.742052	0.232725	0.4095	4	146932742	146933389	1	pseudogene	predicted gene, 20760 [Source:MGI Symbol;Acc:MGI:5434116]	ENSMUST00000179197	2.17878	33	1.15575	13	1.12637	14	1.97011	28	0	0	0.636281	8
ENSMUSG00000093908	Gm5784	4.43057	5.38158	5.15965	2.75049	1.93804	0.954597	0.00602357	0.0276666	12	19387809	19390286	1	protein_coding	predicted gene 5784 [Source:MGI Symbol;Acc:MGI:3647969]	ENSMUST00000179344	7.13054	108	4.26737	48	4.74683	59	4.57347	65	1.61009	18	2.06791	26
ENSMUSG00000093904	Tomm20	367.623	355.458	346.002	401.409	-1.12916	-0.175254	0.28933	0.473932	8	126930664	126945921	-1	protein_coding	translocase of outer mitochondrial membrane 20 homolog (yeast) [Source:MGI Symbol;Acc:MGI:1915202]	ENSMUST00000179857	322.129	4879	368.683	4147	375.562	4668	311.137	4422	483.563	5406	409.527	5149
ENSMUSG00000093846	Gm4425	3.75898	4.67538	3.67629	2.92527	1.58232	0.662041	0.0274824	0.0880181	12	22115756	22156646	-1	lincRNA	predicted gene 4425 [Source:MGI Symbol;Acc:MGI:3809660]	ENSMUST00000172838	4.75369	72	4.44517	50	4.82728	60	4.36239	62	2.50458	28	1.90884	24
ENSMUSG00000093803	Ppp2r3d	24.4149	25.4152	23.5515	24.2779	1.04772	0.0672485	0.673928	0.809482	9	124422622	124476861	-1	protein_coding	protein phosphatase 2 (formerly 2A), regulatory subunit B'', delta [Source:MGI Symbol;Acc:MGI:1335093]	ENSMUST00000180233,ENSMUST00000180270,ENSMUST00000187126,ENSMUST00000188509,ENSMUST00000189707	24.0325	364	27.9157	314	24.2973	302	19.8418	282	26.7453	299	26.2466	330
ENSMUSG00000093798	Gm8355	106.721	104.833	71.5349	143.795	-1.3716	-0.455863	0.657254	0.798009	10	14745362	14746117	-1	pseudogene	predicted pseudogene 8355 [Source:MGI Symbol;Acc:MGI:3645191]	ENSMUST00000177767	76.3232	1156	134.066	1508	104.108	1294	56.4296	802	269.332	3011	105.623	1328
ENSMUSG00000093760	Gm20678	8.70663	8.47686	8.30982	9.33322	-1.09939	-0.136698	0.661874	0.800594	14	18587517	18590427	-1	pseudogene	predicted gene 20678 [Source:MGI Symbol;Acc:MGI:5313125]	ENSMUST00000176733	7.26258	110	9.15706	103	9.01092	112	7.03611	100	12.6124	141	8.35119	105
ENSMUSG00000093752	Gm20716	138.183	128.395	129.68	156.475	-1.21808	-0.284603	0.0297373	0.0933109	2	168180986	168230364	-1	protein_coding	predicted gene 20716 [Source:MGI Symbol;Acc:MGI:5313163]	ENSMUST00000138667	139.64	2115	121.887	1371	123.659	1537	146.492	2082	160.204	1791	162.729	2046
ENSMUSG00000093726	Gm20667	3.49032	3.09563	4.02119	3.35414	-1.06653	-0.0929214	0.755611	0.862387	14	67673177	67675106	-1	sense_overlapping	predicted gene 20667 [Source:MGI Symbol;Acc:MGI:5313114]	ENSMUST00000175674	4.15948	63	2.31149	26	2.81591	35	2.95516	42	3.84632	43	3.26094	41
ENSMUSG00000093674	Rpl41	1409.77	1355	1272.82	1601.49	-1.1819	-0.241108	0.308325	0.493956	10	128548114	128549305	-1	protein_coding	ribosomal protein L41 [Source:MGI Symbol;Acc:MGI:1915195]	ENSMUST00000176010,ENSMUST00000176184,ENSMUST00000176683,ENSMUST00000176906,ENSMUST00000176966,ENSMUST00000177163,ENSMUST00000177513	1073.54	16260	1461.04	16434	1530.41	19022	1022.91	14538	2153.4	24074	1628.16	20471
ENSMUSG00000093671	Gm20656	2.03251	0.414883	1.57422	4.10843	-9.91711	-3.30992	0.00772459	0.0335718	3	64447967	64460095	1	pseudogene	predicted gene 20656 [Source:MGI Symbol;Acc:MGI:5313103]	ENSMUST00000176925	0	0	1.24465	14	0	0	0	0	8.58713	96	3.73815	47
ENSMUSG00000093661	Eif4e3	2.61232	1.50119	2.10814	4.22762	-2.82654	-1.49904	6.85226e-07	1.20008e-05	6	99625135	99666771	-1	protein_coding	eukaryotic translation initiation factor 4E member 3 [Source:MGI Symbol;Acc:MGI:1914142]	ENSMUST00000032151	1.18842	18	1.86697	21	1.44818	18	3.51805	50	5.18806	58	3.97676	50
ENSMUSG00000093617	4933438K21Rik	2.15754	2.75307	2.30158	1.41797	1.94829	0.96221	0.00387122	0.0195502	4	147063366	147068436	-1	antisense	RIKEN cDNA 4933438K21 gene [Source:MGI Symbol;Acc:MGI:1918520]	ENSMUST00000175787	3.30117	50	2.22259	25	2.73546	34	1.75903	25	1.69954	19	0.795352	10
ENSMUSG00000093606	B130034C11Rik	1.90223	2.15672	1.89679	1.6532	1.31702	0.397276	0.298665	0.483995	16	87495999	87504033	1	processed_transcript	RIKEN cDNA B130034C11 gene [Source:MGI Symbol;Acc:MGI:3041186]	ENSMUST00000175717,ENSMUST00000176296	2.57492	39	2.04478	23	1.85046	23	1.75903	25	2.32568	26	0.874887	11
ENSMUSG00000093594	Gm20707	10.0465	10.4859	9.23303	10.4206	1.00833	0.0119701	0.948478	0.972494	4	147782319	147809840	-1	lincRNA	predicted gene 20707 [Source:MGI Symbol;Acc:MGI:5313154]	ENSMUST00000176201	10.7618	163	9.51267	107	11.1832	139	10.7652	153	11.2706	126	9.22608	116
ENSMUSG00000093593	Gm20683	1.6125	1.07694	1.98496	1.7756	-1.60143	-0.67936	0.197016	0.366275	17	25834465	25841763	-1	protein_coding	predicted gene 20683 [Source:MGI Symbol;Acc:MGI:5313130]	ENSMUST00000176751	1.78263	27	0	0	1.44818	18	1.68867	24	1.96788	22	1.67024	21
ENSMUSG00000093573	Gm20610	0.669668	1.11477	0.687761	0.206471	5.16428	2.36857	5.25706e-05	0.000535585	10	61046422	61051900	-1	lincRNA	predicted gene 20610 [Source:MGI Symbol;Acc:MGI:5313057]	ENSMUST00000176406	1.32047	20	0.977938	11	1.04591	13	0.281444	4	0.178899	2	0.15907	2
ENSMUSG00000093565	Rab26os	4.52465	4.36508	3.46136	5.7475	-1.31684	-0.397085	0.218597	0.392034	17	24528248	24528744	1	antisense	RAB26, member RAS oncogene family, opposite strand [Source:MGI Symbol;Acc:MGI:1922864]	ENSMUST00000176215,ENSMUST00000176921	3.1031	47	5.24531	59	4.74683	59	3.23661	46	7.24539	81	6.76049	85
ENSMUSG00000093489	Gm20625	1.42415	1.44013	1.4734	1.35891	1.06349	0.0888087	0.818845	0.901966	10	61038229	61042811	-1	lincRNA	predicted gene 20625 [Source:MGI Symbol;Acc:MGI:5313072]	ENSMUST00000177065	2.04673	31	1.06684	12	1.20682	15	1.89975	27	0.983942	11	1.19303	15
ENSMUSG00000093484	Gm20657	2.32877	1.4908	0.917597	4.57792	-3.0617	-1.61433	0.039016	0.113819	3	64596913	64605773	1	pseudogene	predicted gene 20657 [Source:MGI Symbol;Acc:MGI:5313104]	ENSMUST00000177079	0.924329	14	1.77807	20	1.77	22	0.562888	8	6.8876	77	6.28328	79
ENSMUSG00000093483	AA465934	1.80951	1.52801	1.66506	2.23545	-1.47921	-0.564827	0.0950105	0.219501	11	83291699	83294632	1	processed_transcript	expressed sequence AA465934 [Source:MGI Symbol;Acc:MGI:2671018]	ENSMUST00000176016,ENSMUST00000176545,ENSMUST00000177150,ENSMUST00000177248,ENSMUST00000177533	1.18842	18	1.86697	21	1.52864	19	2.39228	34	2.32568	26	1.98838	25
ENSMUSG00000093470	Gm20645	2.67658	2.17232	2.52211	3.3353	-1.52388	-0.607748	0.0448666	0.126415	11	23736847	23740357	-1	lincRNA	predicted gene 20645 [Source:MGI Symbol;Acc:MGI:5313092]	ENSMUST00000177539	2.2448	34	1.77807	20	2.4941	31	3.23661	46	3.66742	41	3.10187	39
ENSMUSG00000093467	Gm20659	0.980705	0.758609	0.572333	1.61117	-2.11348	-1.07962	0.0115354	0.0458516	11	101971143	101971859	1	antisense	predicted gene 20659 [Source:MGI Symbol;Acc:MGI:5313106]	ENSMUST00000176599	0.726258	11	1.06684	12	0.482728	6	1.12578	16	1.87844	21	1.82931	23
ENSMUSG00000093459	5730480H06Rik	1.29458	1.05949	1.31407	1.51018	-1.39374	-0.478959	0.34733	0.535229	5	48395573	48414294	1	processed_transcript	RIKEN cDNA 5730480H06 gene [Source:MGI Symbol;Acc:MGI:1917842]	ENSMUST00000176521	1.18842	18	0.622324	7	1.36773	17	0.703611	10	2.23623	25	1.5907	20
ENSMUSG00000093445	Lrch4	51.9774	65.6267	54.1622	36.1432	1.81564	0.860482	4.30479e-10	1.44195e-08	5	137629121	137641099	1	protein_coding	leucine-rich repeats and calponin homology (CH) domain containing 4 [Source:MGI Symbol;Acc:MGI:1917193]	ENSMUST00000031734,ENSMUST00000175968,ENSMUST00000176011,ENSMUST00000176667,ENSMUST00000176768,ENSMUST00000176871,ENSMUST00000176988,ENSMUST00000177477	69.7208	1056	62.2324	700	64.9269	807	36.7988	523	34.1696	382	37.4611	471
ENSMUSG00000093416	Gm18294	0.887857	1.11677	1.09487	0.451933	2.46852	1.30365	0.0174245	0.0626068	3	64195574	64213677	-1	pseudogene	predicted gene, 18294 [Source:MGI Symbol;Acc:MGI:5010479]	ENSMUST00000176980	1.25445	19	0.889035	10	1.20682	15	0.351805	5	0.447247	5	0.556746	7
ENSMUSG00000093385	A330044P14Rik	6.8533	8.94443	6.74598	4.86948	1.82476	0.867705	0.00498056	0.0239603	6	123934426	123982173	-1	lincRNA	RIKEN cDNA A330044P14 gene [Source:MGI Symbol;Acc:MGI:2441792]	ENSMUST00000176108	8.84715	134	8.09022	91	9.89593	123	6.82502	97	3.48852	39	4.2949	54
ENSMUSG00000092730	Snora24	0.892453	0.851851	0.867189	0.958319	-1.11141	-0.152393	0.805034	0.893605	3	123507937	123508066	-1	snoRNA	small nucleolar RNA, H/ACA box 24 [Source:MGI Symbol;Acc:MGI:4360223]	ENSMUST00000174989	0.396141	6	0.711228	8	1.44818	18	0.211083	3	1.78899	20	0.874887	11
ENSMUSG00000092627	D130058E05Rik	6.39985	7.88429	7.07435	4.24092	1.86464	0.898894	0.000204209	0.0016891	1	89930234	89933290	1	processed_transcript	RIKEN cDNA D130058E05 gene [Source:MGI Symbol;Acc:MGI:2444614]	ENSMUST00000173856,ENSMUST00000189763	7.72475	117	8.44583	95	7.48229	93	3.51805	50	4.83026	54	4.37443	55
ENSMUSG00000092622	Khdc3	108.718	113.69	107.21	105.254	1.08037	0.111522	0.40833	0.595962	9	73101836	73104438	1	protein_coding	KH domain containing 3, subcortical maternal complex member [Source:MGI Symbol;Acc:MGI:1914241]	ENSMUST00000034737,ENSMUST00000167514,ENSMUST00000172578,ENSMUST00000173734	107.684	1631	120.909	1360	112.476	1398	91.5397	1301	114.942	1285	109.281	1374
ENSMUSG00000092607	Scnm1	30.3632	31.7458	27.7097	31.6341	1.00367	0.00528821	0.974978	0.985934	3	95129536	95134011	-1	protein_coding	sodium channel modifier 1 [Source:MGI Symbol;Acc:MGI:1341284]	ENSMUST00000172572,ENSMUST00000173462,ENSMUST00000173527,ENSMUST00000174508,ENSMUST00000174835,ENSMUST00000174859	26.8716	407	34.4946	388	33.8714	421	27.2297	387	37.9265	424	29.7462	374
ENSMUSG00000092564	BC051226	2.52825	2.21885	2.11243	3.25347	-1.45875	-0.544735	0.0730293	0.181151	17	33908182	33909317	-1	antisense	cDNA sequence BC051226 [Source:MGI Symbol;Acc:MGI:3039585]	ENSMUST00000172526,ENSMUST00000174321,ENSMUST00000174467	2.2448	34	2.40039	27	2.01137	25	2.60336	37	3.57797	40	3.57908	45
ENSMUSG00000092558	Med20	31.8772	29.6929	30.6345	35.3043	-1.18611	-0.24624	0.0917154	0.214013	17	47611582	47624418	1	protein_coding	mediator complex subunit 20 [Source:MGI Symbol;Acc:MGI:1929648]	ENSMUST00000024778,ENSMUST00000133855,ENSMUST00000138638,ENSMUST00000149893	32.6816	495	26.2265	295	30.1705	375	34.0547	484	37.6582	421	34.2001	430
ENSMUSG00000092534	Pagr1b	10.7925	10.5421	10.679	11.1565	-1.06057	-0.0848408	0.660574	0.799807	7	127001480	127016484	-1	protein_coding	PAXIP1 associated glutamate rich protein 1B [Source:MGI Symbol;Acc:MGI:5141883]	ENSMUST00000162069,ENSMUST00000172958	10.2997	156	10.2239	115	11.1027	138	12.5946	179	10.3761	116	10.4986	132
ENSMUSG00000092490	Gm20482	2.10607	2.13758	1.87499	2.30563	-1.0866	-0.119821	0.714313	0.83579	7	8855847	8862851	-1	pseudogene	predicted gene 20482 [Source:MGI Symbol;Acc:MGI:5141947]	ENSMUST00000172746,ENSMUST00000174729	2.17878	33	2.22259	25	2.01137	25	2.533	36	1.52064	17	2.86327	36
ENSMUSG00000092486	2610524H06Rik	15.8471	13.4129	13.8794	20.2488	-1.50748	-0.592138	0.00222126	0.0124989	5	114821935	114823468	-1	protein_coding	RIKEN cDNA 2610524H06 gene [Source:MGI Symbol;Acc:MGI:2447819]	ENSMUST00000100850	12.5445	190	14.5802	164	13.1141	163	15.4091	219	24.4197	273	20.9178	263
ENSMUSG00000092474	Gm20478	2.43805	2.44359	2.66563	2.20494	1.08436	0.116849	0.73929	0.85209	17	36167982	36171805	1	antisense	predicted gene 20478 [Source:MGI Symbol;Acc:MGI:5141943]	ENSMUST00000173648	1.71661	26	3.20053	36	2.41364	30	3.09589	44	1.61009	18	1.90884	24
ENSMUSG00000092417	Gpank1	25.8822	24.5335	24.3714	28.7418	-1.17103	-0.22778	0.195366	0.36406	17	35121455	35124814	1	protein_coding	G patch domain and ankyrin repeats 1 [Source:MGI Symbol;Acc:MGI:2148975]	ENSMUST00000052167,ENSMUST00000165306,ENSMUST00000173043,ENSMUST00000173380,ENSMUST00000177018	21.2596	322	24.1817	272	28.1591	350	23.6413	336	32.2018	360	30.3824	382
ENSMUSG00000092416	Zfp141	74.4736	94.8871	79.3983	49.1353	1.93122	0.949515	2.43764e-11	9.85202e-10	7	42473386	42505726	-1	protein_coding	zinc finger protein 141 [Source:MGI Symbol;Acc:MGI:3584269]	ENSMUST00000173439,ENSMUST00000173489,ENSMUST00000174407,ENSMUST00000174489	106.364	1611	87.3032	982	90.9943	1131	50.2378	714	44.993	503	52.1751	656
ENSMUSG00000092412	Gm20507	1.07158	1.15373	0.915804	1.14521	1.01415	0.020277	0.965395	0.980976	17	33630759	33645705	1	processed_transcript	predicted gene 20507 [Source:MGI Symbol;Acc:MGI:5141972]	ENSMUST00000163245	1.05638	16	1.60026	18	0.804547	10	0.562888	8	1.52064	17	1.3521	17
ENSMUSG00000092400	Gm20469	6.9916	9.32926	6.21883	5.4267	1.71155	0.775305	0.0162416	0.0595452	16	66690267	66694105	1	pseudogene	predicted gene 20469 [Source:MGI Symbol;Acc:MGI:5141934]	ENSMUST00000172717	10.3657	157	7.6457	86	9.97638	124	7.88044	112	4.02522	45	4.37443	55
ENSMUSG00000092395	Gm20463	1.94675	2.28498	2.10781	1.44747	1.57818	0.658263	0.190128	0.357605	17	34601151	34601576	1	antisense	predicted gene 20463 [Source:MGI Symbol;Acc:MGI:5141928]	ENSMUST00000174756	1.78263	27	2.5782	29	2.4941	31	1.68867	24	2.41513	27	0.238606	3
ENSMUSG00000092390	Gm20541	9.91896	12.379	10.6003	6.77756	1.81466	0.859699	0.00165394	0.00984414	17	38009647	38012396	1	pseudogene	predicted gene 20541 [Source:MGI Symbol;Acc:MGI:5142006]	ENSMUST00000173035	14.5912	221	11.2018	126	11.3441	141	10.2727	146	3.93577	44	6.12421	77
ENSMUSG00000092368	A930015D03Rik	1.60401	1.61041	1.64627	1.55534	1.04166	0.0588844	0.859849	0.924361	17	35994453	36038435	1	antisense	RIKEN cDNA A930015D03 gene [Source:MGI Symbol;Acc:MGI:1925060]	ENSMUST00000173900	1.45252	22	1.68917	19	1.68955	21	1.2665	18	1.96788	22	1.43163	18
ENSMUSG00000092367	Gm20479	1.61298	2.28734	1.95202	0.599585	3.67202	1.87657	0.000426881	0.00318017	7	27352649	27357419	-1	protein_coding	predicted gene 20479 [Source:MGI Symbol;Acc:MGI:5141944]	ENSMUST00000126587	2.64094	40	2.93382	33	1.28727	16	0.844333	12	0	0	0.954422	12
ENSMUSG00000092354	Gm20548	1.7766	1.83253	1.52486	1.9724	-1.07783	-0.108128	0.733269	0.848432	5	101837416	101846410	1	processed_transcript	predicted gene 20548 [Source:MGI Symbol;Acc:MGI:5142013]	ENSMUST00000173528,ENSMUST00000173965,ENSMUST00000174312,ENSMUST00000174528,ENSMUST00000174864	1.71661	26	1.68917	19	2.09182	26	2.04047	29	1.96788	22	1.90884	24
ENSMUSG00000092349	BC033916	41.4155	45.1752	37.9358	41.1354	1.09937	0.136672	0.511499	0.686948	17	33905135	33906675	1	lincRNA	cDNA sequence BC033916 [Source:MGI Symbol;Acc:MGI:3054967]	ENSMUST00000172817	39.8122	603	47.1189	530	48.5946	604	27.7223	394	53.8485	602	41.8355	526
ENSMUSG00000092345	Gm20503	0.875775	0.429092	0.422393	1.77584	-4.07153	-2.02557	0.151556	0.305853	4	59003210	59041888	1	protein_coding	predicted gene 20503 [Source:MGI Symbol;Acc:MGI:5141968]	ENSMUST00000174664	0	0	0	0	1.28727	16	0	0	4.29357	48	1.03396	13
ENSMUSG00000092341	Malat1	150.825	176.487	156.01	119.979	1.47051	0.556314	0.0803904	0.194374	19	5795690	5802672	-1	lincRNA	metastasis associated lung adenocarcinoma transcript 1 (non-coding RNA) [Source:MGI Symbol;Acc:MGI:1919539]	ENSMUST00000172812,ENSMUST00000173314,ENSMUST00000173499,ENSMUST00000173523,ENSMUST00000174808	207.908	3149	143.668	1616	177.885	2211	203.414	2891	68.876	770	87.6478	1102
ENSMUSG00000092335	Gm7221	9.78942	12.0465	10.6499	6.67184	1.79965	0.847713	0.000202779	0.0016814	7	42579783	42592547	-1	protein_coding	predicted gene 7221 [Source:MGI Symbol;Acc:MGI:3645327]	ENSMUST00000173283	14.5252	220	11.5575	130	10.0568	125	8.58405	122	5.54586	62	5.8856	74
ENSMUSG00000092329	Gm20388	39.0535	39.0095	43.373	34.7782	1.12083	0.164563	0.406065	0.593884	8	119910841	124345722	1	protein_coding	predicted gene 20388 [Source:MGI Symbol;Acc:MGI:5141853]	ENSMUST00000127664	39.6801	601	47.7412	537	29.6073	368	38.7689	551	36.1375	404	29.428	370
ENSMUSG00000092289	Gm6659	0.724287	0.718882	0.633199	0.820779	-1.13583	-0.183742	0.765556	0.868547	17	36157988	36158534	1	pseudogene	predicted gene 6659 [Source:MGI Symbol;Acc:MGI:3648914]	ENSMUST00000174752	0.594211	9	0.355614	4	1.20682	15	0.633249	9	0.715595	8	1.11349	14
ENSMUSG00000092274	Neat1	102.323	95.395	81.0507	130.525	-1.36765	-0.451702	0.0515067	0.140341	19	5824708	5845478	-1	lincRNA	nuclear paraspeckle assembly transcript 1 (non-protein coding) [Source:MGI Symbol;Acc:MGI:1914211]	ENSMUST00000173672,ENSMUST00000174287,ENSMUST00000174829	128.746	1950	65.0774	732	92.362	1148	167.248	2377	107.965	1207	116.36	1463
ENSMUSG00000092260	Zfp963	1.70141	1.2627	1.35761	2.48392	-1.98313	-0.987779	0.0171252	0.0617779	8	69741639	69749970	-1	protein_coding	zinc finger protein 963 [Source:MGI Symbol;Acc:MGI:4867078]	ENSMUST00000130458,ENSMUST00000154063	0.858305	13	2.04478	23	0.885002	11	1.47758	21	2.95183	33	3.02234	38
ENSMUSG00000092225	Gm2381	40.3636	54.0647	42.3529	24.6731	2.18694	1.12891	2.33242e-05	0.000263036	7	42816829	42867234	-1	protein_coding	predicted gene 2381 [Source:MGI Symbol;Acc:MGI:3780549]	ENSMUST00000174558	65.5613	993	45.7853	515	50.8474	632	38.9097	553	16.1009	180	19.0089	239
ENSMUSG00000092203	1110038B12Rik	113.947	119.73	94.6318	127.478	-1.06458	-0.0902894	0.70784	0.831517	17	34950238	34952471	-1	processed_transcript	RIKEN cDNA 1110038B12 gene [Source:MGI Symbol;Acc:MGI:1916013]	ENSMUST00000172501,ENSMUST00000172531,ENSMUST00000173070,ENSMUST00000173811,ENSMUST00000174039,ENSMUST00000174173,ENSMUST00000174464,ENSMUST00000174714	100.95	1529	125.087	1407	133.153	1655	90.8361	1291	153.763	1719	137.834	1733
ENSMUSG00000092192	Dyx1c1	2.3351	2.46667	2.75586	1.78277	1.37117	0.455406	0.119655	0.260575	9	72958785	72973064	1	protein_coding	dyslexia susceptibility 1 candidate 1 homolog (human) [Source:MGI Symbol;Acc:MGI:1914935]	ENSMUST00000034734,ENSMUST00000098567	2.31082	35	2.75601	31	2.33319	29	1.82939	26	1.61009	18	1.90884	24
ENSMUSG00000092180	Gm20505	0.668388	0.858206	0.7717	0.375259	2.20226	1.13899	0.283668	0.467378	7	8718833	8720540	-1	pseudogene	predicted gene 20505 [Source:MGI Symbol;Acc:MGI:5141970]	ENSMUST00000173442	1.1224	17	0.889035	10	0.563183	7	1.12578	16	0	0	0	0
ENSMUSG00000092178	Gm3912	1.93588	1.67357	1.9083	2.22578	-1.31967	-0.40018	0.187327	0.353718	7	7366611	7374636	-1	processed_transcript	predicted gene 3912 [Source:MGI Symbol;Acc:MGI:3782085]	ENSMUST00000173575	1.9807	30	1.51136	17	1.52864	19	2.46264	35	2.14678	24	2.06791	26
ENSMUSG00000092167	Gm3696	0.903885	0.589601	1.02269	1.09936	-1.82744	-0.869823	0.0641093	0.164805	14	7083208	7100621	-1	protein_coding	predicted gene 3696 [Source:MGI Symbol;Acc:MGI:3781872]	ENSMUST00000167923,ENSMUST00000179898	0.528188	8	0.355614	4	0.885002	11	0.703611	10	1.16284	13	1.43163	18
ENSMUSG00000092118	Fancf	11.3586	11.4378	10.1723	12.4655	-1.09017	-0.124553	0.533016	0.703265	7	51860577	51862267	-1	protein_coding	Fanconi anemia, complementation group F [Source:MGI Symbol;Acc:MGI:3689889]	ENSMUST00000169357	9.70545	147	11.7353	132	12.8727	160	11.8207	168	14.7591	165	10.8168	136
ENSMUSG00000092074	Dynlt1a	37.3021	33.8101	34.4615	43.6347	-1.28953	-0.366849	0.0515159	0.140341	17	6310547	6317474	-1	protein_coding	dynein light chain Tctex-type 1A [Source:MGI Symbol;Acc:MGI:3807506]	ENSMUST00000169415	29.3805	445	34.3167	386	37.7332	469	33.4215	475	56.4425	631	41.0402	516
ENSMUSG00000092060	Bend4	71.5607	80.9151	79.0829	54.6841	1.47924	0.564852	0.00175671	0.0103193	5	67392147	67427799	-1	protein_coding	BEN domain containing 4 [Source:MGI Symbol;Acc:MGI:3648414]	ENSMUST00000169190	93.1591	1411	75.568	850	74.0183	920	66.2098	941	49.6444	555	48.1983	606
ENSMUSG00000092035	Peg10	318.173	242.334	345.246	366.938	-1.51419	-0.598542	0.00163017	0.00972838	6	4747306	4760517	1	protein_coding	paternally expressed 10 [Source:MGI Symbol;Acc:MGI:2157785]	ENSMUST00000166678,ENSMUST00000175823,ENSMUST00000176204,ENSMUST00000176551	277.035	4196	221.636	2493	228.33	2838	468.112	6653	289.905	3241	342.797	4310
ENSMUSG00000092029	Gm9027	9.28412	12.2929	10.6339	4.92554	2.47606	1.30805	0.00169756	0.0100462	16	61377256	61377916	1	pseudogene	predicted gene 9027 [Source:MGI Symbol;Acc:MGI:3646681]	ENSMUST00000165914	16.0437	243	11.8242	133	9.01092	112	9.42838	134	1.61009	18	3.73815	47
ENSMUSG00000092006	Gm17139	3.07418	2.05271	2.30969	4.86016	-2.352	-1.23389	0.00082585	0.00553258	12	84918148	84919238	1	antisense	predicted gene 17139 [Source:MGI Symbol;Acc:MGI:4937966]	ENSMUST00000163802	1.71661	26	1.86697	21	2.57455	32	2.533	36	6.79815	76	5.24932	66
ENSMUSG00000091994	E130317F20Rik	0.988096	0.640122	0.73795	1.58622	-2.51161	-1.32861	0.00168542	0.00999187	10	79851381	79854956	-1	processed_transcript	RIKEN cDNA E130317F20 gene [Source:MGI Symbol;Acc:MGI:3041202]	ENSMUST00000168521	0.396141	6	0.800131	9	0.724092	9	1.54794	22	1.69954	19	1.51117	19
ENSMUSG00000091993	B930036N10Rik	2.15853	2.56632	1.49803	2.41124	1.07273	0.101287	0.772386	0.872619	1	171500568	171504111	-1	antisense	RIKEN cDNA B930036N10 gene [Source:MGI Symbol;Acc:MGI:3702496]	ENSMUST00000165827,ENSMUST00000181170	2.37685	36	2.6671	30	2.655	33	1.54794	22	3.22018	36	2.46559	31
ENSMUSG00000091985	Gm17354	2.18579	1.88786	2.5931	2.0764	-1.10353	-0.142124	0.67904	0.812661	4	108633843	108637441	-1	lincRNA	predicted gene, 17354 [Source:MGI Symbol;Acc:MGI:4936988]	ENSMUST00000170933	1.51854	23	2.13368	24	2.01137	25	1.47758	21	1.96788	22	2.78373	35
ENSMUSG00000091971	Hspa1a	0.820955	0.673694	0.790751	0.99842	-1.4815	-0.567061	0.235828	0.412632	17	34969190	34972156	-1	protein_coding	heat shock protein 1A [Source:MGI Symbol;Acc:MGI:96244]	ENSMUST00000087328	0.594211	9	0.622324	7	0.804547	10	1.19614	17	1.16284	13	0.636281	8
ENSMUSG00000091964	BC037034	9.83827	10.2569	11.4109	7.84703	1.30327	0.382136	0.232346	0.409081	5	138259658	138264046	-1	protein_coding	cDNA sequence BC037034 [Source:MGI Symbol;Acc:MGI:2385896]	ENSMUST00000163268,ENSMUST00000164132,ENSMUST00000164203,ENSMUST00000167840,ENSMUST00000170479,ENSMUST00000171557	11.9503	181	7.5568	85	11.2637	140	9.99127	142	3.13073	35	10.4191	131
ENSMUSG00000091957	Rps2-ps10	6.75863	5.69173	6.80596	7.7782	-1.35773	-0.441195	0.0585569	0.153666	18	61259008	61259972	-1	pseudogene	ribosomal protein S2, pseudogene 10 [Source:MGI Symbol;Acc:MGI:3645604]	ENSMUST00000076842,ENSMUST00000170335	5.54597	84	5.33421	60	6.19501	77	5.83997	83	10.0183	112	7.47631	94
ENSMUSG00000091955	Gm9844	1.4572	0.880713	1.37945	2.11144	-2.40504	-1.26606	0.0619292	0.160371	7	24862213	24862697	1	protein_coding	predicted pseudogene 9844 [Source:MGI Symbol;Acc:MGI:3704288]	ENSMUST00000170837	0	0	0.711228	8	1.93091	24	1.12578	16	3.22018	36	1.98838	25
ENSMUSG00000091931	AK010878	27.4378	27.3174	27.0986	27.8974	-1.01977	-0.0282481	0.857411	0.923253	12	102753275	102757803	-1	protein_coding	cDNA sequence AK010878 [Source:MGI Symbol;Acc:MGI:4845848]	ENSMUST00000173969,ENSMUST00000179263	27.0036	409	27.9157	314	27.0328	336	23.782	338	31.0389	347	28.8713	363
ENSMUSG00000091896	Ube2d2a	166.111	151.649	160.486	186.197	-1.2274	-0.29561	0.0369206	0.10943	18	35771559	35807172	1	protein_coding	ubiquitin-conjugating enzyme E2D 2A [Source:MGI Symbol;Acc:MGI:1930715]	ENSMUST00000167406,ENSMUST00000170693	148.289	2246	152.025	1710	154.634	1922	155.92	2216	214.41	2397	188.26	2367
ENSMUSG00000091845	Gm4604	5.04449	4.37552	4.80507	5.95288	-1.36208	-0.44581	0.130872	0.2766	6	108140120	108140509	-1	pseudogene	predicted gene 4604 [Source:MGI Symbol;Acc:MGI:3782787]	ENSMUST00000025040	3.03708	46	5.42311	61	4.66637	58	4.1513	59	8.13989	91	5.56746	70
ENSMUSG00000091834	Gm17177	3.59283	4.70507	2.81256	3.26087	1.43925	0.525315	0.0423221	0.121396	13	3121132	3122980	1	pseudogene	predicted gene 17177 [Source:MGI Symbol;Acc:MGI:4938004]	ENSMUST00000169144	4.42357	67	4.62298	52	5.06865	63	3.72914	53	3.66742	41	2.38606	30
ENSMUSG00000091811	Prr24	4.19906	3.10704	4.38157	5.10855	-1.6313	-0.70602	0.0150264	0.0561421	7	16272014	16273692	-1	protein_coding	proline rich 24 [Source:MGI Symbol;Acc:MGI:1913550]	ENSMUST00000169612	3.16913	48	2.93382	33	3.21819	40	3.37733	48	5.90365	66	6.04467	76
ENSMUSG00000091803	Cox16	21.7574	19.3798	19.0606	26.8318	-1.38357	-0.468392	0.0296779	0.0931678	12	81359026	81485127	-1	protein_coding	cytochrome c oxidase assembly protein 16 [Source:MGI Symbol;Acc:MGI:1913522]	ENSMUST00000002757,ENSMUST00000110340,ENSMUST00000163282,ENSMUST00000166723,ENSMUST00000167819,ENSMUST00000168463,ENSMUST00000169124,ENSMUST00000169912,ENSMUST00000171237	16.3078	247	21.9592	247	19.8723	247	18.8568	268	35.8692	401	25.7694	324
ENSMUSG00000091780	Sco2	4.82281	5.07823	4.78439	4.60582	1.10678	0.146371	0.601173	0.754695	15	89371639	89373818	-1	protein_coding	SCO cytochrome oxidase deficient homolog 2 (yeast) [Source:MGI Symbol;Acc:MGI:3818630]	ENSMUST00000167643	4.35755	66	5.24531	59	5.63183	70	3.65877	52	6.26145	70	3.89722	49
ENSMUSG00000091736	Yy2	14.9003	13.3672	14.4017	16.9321	-1.26492	-0.339046	0.0749577	0.184746	X	157566119	157568985	-1	protein_coding	Yy2 transcription factor [Source:MGI Symbol;Acc:MGI:3837947]	ENSMUST00000065806	11.4881	174	13.2466	149	15.3668	191	13.65	194	20.8417	233	16.3047	205
ENSMUSG00000091705	H2-Q2	2.63198	2.50568	2.48301	2.90727	-1.16562	-0.221097	0.511001	0.686505	17	35342242	35346762	1	protein_coding	histocompatibility 2, Q region locus 2 [Source:MGI Symbol;Acc:MGI:95931]	ENSMUST00000074806,ENSMUST00000173115	1.71661	26	3.46724	39	2.33319	29	2.18119	31	3.75687	42	2.78373	35
ENSMUSG00000091655	Gm8741	6.59278	5.97023	1.16513	12.643	-2.11345	-1.0796	0.122123	0.264231	17	35335909	35336292	1	pseudogene	predicted gene 8741 [Source:MGI Symbol;Acc:MGI:3644779]	ENSMUST00000174736	5.01779	76	4.44517	50	8.44774	105	2.533	36	22.9885	257	12.4075	156
ENSMUSG00000091625	Lsm5	56.0718	55.8725	52.0571	60.2857	-1.07853	-0.109072	0.566964	0.728526	6	56701063	56704692	-1	protein_coding	LSM5 homolog, U6 small nuclear RNA associated (S. cerevisiae) [Source:MGI Symbol;Acc:MGI:1913623]	ENSMUST00000170382,ENSMUST00000175865,ENSMUST00000176595,ENSMUST00000177144	47.5369	720	57.1649	643	62.9156	782	46.2272	657	74.4218	832	60.2081	757
ENSMUSG00000091614	Gm17657	3.50899	4.31271	3.81848	2.39577	1.80864	0.854909	0.00207727	0.0118272	17	29519281	29519790	-1	protein_coding	predicted gene, 17657 [Source:MGI Symbol;Acc:MGI:4937291]	ENSMUST00000168877	4.42357	67	4.08956	46	4.42501	55	1.82939	26	2.41513	27	2.9428	37
ENSMUSG00000091594	Gm17067	45.392	55.5436	49.8106	30.8217	1.79908	0.847263	0.00286794	0.0153998	7	42705469	42727017	-1	protein_coding	predicted gene 17067 [Source:MGI Symbol;Acc:MGI:4937894]	ENSMUST00000166837,ENSMUST00000180131	67.8061	1027	51.9196	584	46.9051	583	50.1674	713	16.3692	183	25.9285	326
ENSMUSG00000091586	Cyp4f17	2.30523	2.14515	2.44378	2.32677	-1.09016	-0.124542	0.680461	0.813888	17	32506462	32528894	1	protein_coding	cytochrome P450, family 4, subfamily f, polypeptide 17 [Source:MGI Symbol;Acc:MGI:3646233]	ENSMUST00000165999	2.44287	37	2.22259	25	1.77	22	2.8848	41	1.78899	20	2.30652	29
ENSMUSG00000091568	Gm8206	1.04605	1.24206	0.806919	1.08918	1.13919	0.188012	0.708877	0.832118	14	6016759	6038209	-1	protein_coding	predicted gene 8206 [Source:MGI Symbol;Acc:MGI:3779788]	ENSMUST00000164139,ENSMUST00000171428	1.45252	22	1.06684	12	1.20682	15	1.54794	22	1.16284	13	0.556746	7
ENSMUSG00000091562	Gm9581	3.34542	4.9054	3.99261	1.13826	4.20254	2.07126	0.00278365	0.0150487	16	59558013	59600886	-1	processed_transcript	predicted gene 9581 [Source:MGI Symbol;Acc:MGI:3779989]	ENSMUST00000172910	6.53633	99	4.80079	54	3.3791	42	3.16625	45	0.0894493	1	0.15907	2
ENSMUSG00000091556	Gm14569	1.36431	1.17915	1.31882	1.59495	-1.34545	-0.428086	0.297178	0.48257	X	36423601	36491830	-1	protein_coding	predicted gene 14569 [Source:MGI Symbol;Acc:MGI:3705243]	ENSMUST00000140106,ENSMUST00000148691,ENSMUST00000167210,ENSMUST00000169499	1.38649	21	0.622324	7	1.52864	19	2.11083	30	1.16284	13	1.51117	19
ENSMUSG00000091549	Gm6548	4.82414	4.13401	4.40662	5.9318	-1.43156	-0.517587	0.0564114	0.149791	17	78850792	78851956	-1	pseudogene	predicted gene 6548 [Source:MGI Symbol;Acc:MGI:3644071]	ENSMUST00000167498	4.02743	61	5.1564	58	3.21819	40	4.71419	67	7.51374	84	5.56746	70
ENSMUSG00000091542	Gm17167	32.5438	46.9003	39.2792	11.4517	4.0751	2.02684	3.85539e-11	1.53976e-09	4	42206998	42235313	1	processed_transcript	predicted gene 17167 [Source:MGI Symbol;Acc:MGI:4937994]	ENSMUST00000169242	50.9701	772	44.2739	498	45.4569	565	18.0124	256	5.36696	60	10.9759	138
ENSMUSG00000091537	Tma7	126.945	128.936	115.163	136.737	-1.06014	-0.0842512	0.661476	0.800544	9	109077988	109082381	-1	protein_coding	translational machinery associated 7 homolog (S. cerevisiae) [Source:MGI Symbol;Acc:MGI:1913417]	ENSMUST00000167504	115.343	1747	135.578	1525	135.888	1689	96.0428	1365	178.72	1998	135.448	1703
ENSMUSG00000091512	Lamtor3	43.0145	43.6737	41.7514	43.6183	1.00186	0.0026771	0.98533	0.991457	3	137918526	137928765	1	protein_coding	late endosomal/lysosomal adaptor, MAPK and MTOR activator 3 [Source:MGI Symbol;Acc:MGI:1929467]	ENSMUST00000168345	40.9346	620	44.6296	502	45.4569	565	37.7839	537	48.2132	539	44.8578	564
ENSMUSG00000091509	Gm17066	10.7172	9.25987	10.1491	12.7428	-1.37576	-0.460232	0.037846	0.111474	14	105109390	105114676	-1	processed_transcript	predicted gene 17066 [Source:MGI Symbol;Acc:MGI:4937893]	ENSMUST00000164319,ENSMUST00000165350	7.46065	113	9.77938	110	10.5396	131	9.70983	138	15.4747	173	13.0438	164
ENSMUSG00000091490	Triml2	16.7769	17.2512	15.4539	17.6255	-1.02065	-0.0294882	0.892599	0.941415	8	43183119	43193881	1	protein_coding	tripartite motif family-like 2 [Source:MGI Symbol;Acc:MGI:3642989]	ENSMUST00000163869	16.3738	248	15.0247	169	20.355	253	16.5348	235	19.3211	216	17.0205	214
ENSMUSG00000091474	2610021A01Rik	60.4612	65.0765	62.9654	53.3417	1.22011	0.287015	0.040142	0.11645	7	41599261	41628533	1	protein_coding	RIKEN cDNA 2610021A01 gene [Source:MGI Symbol;Acc:MGI:1922662]	ENSMUST00000163475	71.5034	1083	59.1208	665	64.6051	803	56.9925	810	48.3921	541	54.6407	687
ENSMUSG00000091462	Gm17084	0.833173	0.64406	0.832822	1.02264	-1.56395	-0.645192	0.197983	0.367313	13	34033063	34037147	1	pseudogene	predicted gene 17084 [Source:MGI Symbol;Acc:MGI:4937911]	ENSMUST00000163843,ENSMUST00000169557	0.594211	9	0.533421	6	0.804547	10	0.562888	8	1.07339	12	1.43163	18
ENSMUSG00000091421	Gm4202	13.6785	19.0403	16.6479	5.34744	3.54964	1.82767	0.10695	0.24002	3	92689425	92690163	1	pseudogene	predicted gene 4202 [Source:MGI Symbol;Acc:MGI:3782379]	ENSMUST00000169025	26.0133	394	13.2466	149	17.8609	222	16.0423	228	0	0	0	0
ENSMUSG00000091347	Gm10772	1.26806	1.72977	0.952293	1.12213	1.50203	0.586917	0.160058	0.31718	13	66227319	66227573	-1	protein_coding	predicted gene 10772 [Source:MGI Symbol;Acc:MGI:3704404]	ENSMUST00000167981	1.51854	23	2.22259	25	1.44818	18	1.47758	21	0.536696	6	1.3521	17
ENSMUSG00000091345	Col6a5	4.37699	6.47352	4.64737	2.01008	3.24311	1.69738	6.6793e-11	2.59838e-09	9	105856078	105960643	-1	protein_coding	collagen, type VI, alpha 5 [Source:MGI Symbol;Acc:MGI:3648134]	ENSMUST00000165165,ENSMUST00000189127,ENSMUST00000190193	6.20621	94	6.13434	69	7.08001	88	1.47758	21	2.32568	26	2.22698	28
ENSMUSG00000091337	Eid1	11.6681	12.1386	10.3804	12.4854	-1.02768	-0.0393848	0.829886	0.908291	2	125673095	125674785	1	protein_coding	EP300 interacting inhibitor of differentiation 1 [Source:MGI Symbol;Acc:MGI:1889651]	ENSMUST00000164756	11.8842	180	12.6243	142	11.9073	148	10.8356	154	12.7018	142	13.9187	175
ENSMUSG00000091311	Spata31d1b	10.1708	15.8669	10.642	4.00337	3.97188	1.98982	4.92112e-24	1.07145e-21	13	59712284	59719289	1	protein_coding	spermatogenesis associated 31 subfamily D, member 1B [Source:MGI Symbol;Acc:MGI:3646080]	ENSMUST00000165133	16.6379	252	16.8028	189	14.16	176	3.7995	54	4.47247	50	3.73815	47
ENSMUSG00000091273	Gm6673	2.99303	2.19383	2.42002	4.36524	-2.00323	-1.00233	0.00312807	0.0165203	5	17223710	17227934	-1	pseudogene	predicted gene 6673 [Source:MGI Symbol;Acc:MGI:3645556]	ENSMUST00000166114	1.38649	21	3.02272	34	2.17228	27	3.09589	44	5.54586	62	4.45397	56
ENSMUSG00000091264	Smim13	14.7247	13.0038	15.2442	15.9262	-1.22181	-0.289017	0.0959943	0.221032	13	41249860	41276574	1	protein_coding	small integral membrane protein 13 [Source:MGI Symbol;Acc:MGI:2652854]	ENSMUST00000165561	13.997	212	12.6243	142	12.39	154	15.7609	224	16.9059	189	15.1117	190
ENSMUSG00000091243	Vgll3	3.08841	2.07826	2.41132	4.77567	-2.26634	-1.18036	2.28328e-05	0.000259009	16	65815633	65863057	1	protein_coding	vestigial like 3 (Drosophila) [Source:MGI Symbol;Acc:MGI:1920819]	ENSMUST00000168064	2.50889	38	1.95588	22	1.77	22	4.78455	68	5.72476	64	3.81769	48
ENSMUSG00000091228	Gm20390	322.231	306.569	292.545	367.579	-1.19887	-0.26167	0.221438	0.395658	11	93949819	93968293	-1	protein_coding	predicted gene 20390 [Source:MGI Symbol;Acc:MGI:5141855]	ENSMUST00000170303	261.189	3956	316.585	3561	341.932	4250	236.835	3366	507.357	5672	358.545	4508
ENSMUSG00000091183	Gm5141	2.61755	2.46094	2.76665	2.62506	-1.07313	-0.101821	0.770305	0.870956	13	62773608	62777089	-1	protein_coding	predicted gene 5141 [Source:MGI Symbol;Acc:MGI:3779466]	ENSMUST00000167516	2.97106	45	2.40039	27	2.01137	25	3.7995	54	1.61009	18	2.46559	31
ENSMUSG00000091144	Phf11c	1.37406	1.11535	1.25998	1.74684	-1.58769	-0.666926	0.143305	0.294441	14	59380833	59395381	-1	protein_coding	PHD finger protein 11C [Source:MGI Symbol;Acc:MGI:3648476]	ENSMUST00000166912	0.924329	14	1.77807	20	0.643637	8	1.97011	28	1.52064	17	1.74977	22
ENSMUSG00000091110	Gm2832	0.746254	0.720526	0.646504	0.871731	-1.20459	-0.268543	0.618285	0.767257	14	41278805	41288815	1	protein_coding	predicted gene 2832 [Source:MGI Symbol;Acc:MGI:3781004]	ENSMUST00000172412	0.726258	11	0.711228	8	0.724092	9	0.985055	14	1.07339	12	0.556746	7
ENSMUSG00000091071	1700030C10Rik	1.57913	2.38652	1.64045	0.710417	3.26782	1.70833	0.000238818	0.00193219	12	20814257	20815727	-1	pseudogene	RIKEN cDNA 1700030C10 gene [Source:MGI Symbol;Acc:MGI:1916763]	ENSMUST00000110971,ENSMUST00000186243	2.44287	37	2.22259	25	2.4941	31	1.2665	18	0.626145	7	0.238606	3
ENSMUSG00000091058	Gm17538	1.46024	0.643637	2.17633	1.56074	-2.40779	-1.26771	0.282251	0.466032	17	77674376	77674702	-1	pseudogene	predicted gene, 17538 [Source:MGI Symbol;Acc:MGI:4937172]	ENSMUST00000168236	0	0	0	0	1.93091	24	0	0	1.34174	15	3.34048	42
ENSMUSG00000091050	9330020H09Rik	0.910008	0.800981	0.761369	1.16768	-1.44094	-0.527014	0.343267	0.531679	15	98567324	98569583	1	antisense	RIKEN cDNA 9330020H09 gene [Source:MGI Symbol;Acc:MGI:3704457]	ENSMUST00000163781	0.726258	11	0.711228	8	0.965456	12	0.351805	5	1.16284	13	1.98838	25
ENSMUSG00000091043	Glyatl3	2.43235	2.07155	2.67429	2.55122	-1.22243	-0.289754	0.334612	0.522369	17	40904741	40914350	-1	protein_coding	glycine-N-acyltransferase-like 3 [Source:MGI Symbol;Acc:MGI:3647683]	ENSMUST00000166343	1.9807	30	2.22259	25	2.01137	25	1.75903	25	2.95183	33	2.9428	37
ENSMUSG00000091021	Gm17300	35.6771	37.9709	31.1548	37.9056	1.00191	0.00275023	0.992849	0.995847	4	132351772	132353382	1	lincRNA	predicted gene, 17300 [Source:MGI Symbol;Acc:MGI:4936934]	ENSMUST00000172202	33.2758	504	36.6282	412	44.0087	547	30.4663	433	42.1306	471	41.1197	517
ENSMUSG00000091002	Tcerg1l	6.04799	7.18213	5.88811	5.07373	1.41521	0.501021	0.0143585	0.0541185	7	138208974	138397730	-1	protein_coding	transcription elongation regulator 1-like [Source:MGI Symbol;Acc:MGI:1917821]	ENSMUST00000160436,ENSMUST00000161213,ENSMUST00000162222	6.99849	106	7.46789	84	7.08001	88	4.71419	67	5.09861	57	5.40839	68
ENSMUSG00000090996	Gm20458	1.80541	1.28019	1.206	2.93003	-2.29741	-1.20001	0.000240984	0.00194677	2	164460967	164490760	1	protein_coding	predicted gene 20458 [Source:MGI Symbol;Acc:MGI:5141923]	ENSMUST00000164863	1.1224	17	1.51136	17	1.20682	15	2.95516	42	3.13073	35	2.7042	34
ENSMUSG00000090952	Gm17251	3.09675	3.31202	2.29554	3.68269	-1.10786	-0.147776	0.605768	0.758418	17	33759992	33761870	1	processed_transcript	predicted gene, 17251 [Source:MGI Symbol;Acc:MGI:4936885]	ENSMUST00000170103	2.97106	45	3.02272	34	3.94228	49	3.09589	44	4.29357	48	3.65862	46
ENSMUSG00000090946	Ccdc71l	8.76441	7.66461	7.93661	10.692	-1.39607	-0.48137	0.0174572	0.0626456	12	32378704	32382943	1	protein_coding	coiled-coil domain containing 71 like [Source:MGI Symbol;Acc:MGI:1919373]	ENSMUST00000172332	6.53633	99	8.09022	91	8.36729	104	9.78019	139	12.4335	139	9.86236	124
ENSMUSG00000090935	Synj2bp	28.0637	27.2259	27.4829	29.4823	-1.08116	-0.11258	0.45471	0.638248	12	81497941	81532911	-1	protein_coding	synaptojanin 2 binding protein [Source:MGI Symbol;Acc:MGI:1344347]	ENSMUST00000019829,ENSMUST00000114201,ENSMUST00000163402,ENSMUST00000164431,ENSMUST00000169158	30.5689	463	23.915	269	27.1937	338	31.2403	444	28.8921	323	28.3145	356
ENSMUSG00000090919	Pabpc4l	2.18174	2.21322	2.03634	2.29565	-1.04254	-0.060107	0.832187	0.909537	3	46442197	46447941	-1	protein_coding	poly(A) binding protein, cytoplasmic 4-like [Source:MGI Symbol;Acc:MGI:3643087]	ENSMUST00000166505	2.2448	34	2.22259	25	2.17228	27	2.533	36	1.96788	22	2.38606	30
ENSMUSG00000090877	Hspa1b	2.64783	3.11355	3.07874	1.75121	1.74396	0.802363	0.00644878	0.0292089	17	34956436	34959238	-1	protein_coding	heat shock protein 1B [Source:MGI Symbol;Acc:MGI:99517]	ENSMUST00000172753	2.90503	44	3.37833	38	3.05728	38	2.25155	32	1.25229	14	1.74977	22
ENSMUSG00000090862	Rps13	680.695	628.493	612.502	801.09	-1.27455	-0.34999	0.065952	0.168296	7	116331507	116334190	-1	protein_coding	ribosomal protein S13 [Source:MGI Symbol;Acc:MGI:1915302]	ENSMUST00000170953	565.227	8561	656.019	7379	664.234	8256	555.289	7892	1018.83	11390	829.154	10425
ENSMUSG00000090860	Gm17134	1.30215	0	0.689134	3.21731	-343.951	-8.42606	3.39713e-05	0.000367157	10	79863937	79864434	-1	antisense	predicted gene 17134 [Source:MGI Symbol;Acc:MGI:4937961]	ENSMUST00000166593	0	0	0	0	0	0	0	0	5.27751	59	4.37443	55
ENSMUSG00000090841	Myl6	249.924	263.16	235.639	250.973	1.04868	0.0685746	0.690381	0.820682	10	128490860	128493875	-1	protein_coding	myosin, light polypeptide 6, alkali, smooth muscle and non-muscle [Source:MGI Symbol;Acc:MGI:109318]	ENSMUST00000164181	229.828	3481	280.313	3153	279.339	3472	194.478	2764	304.485	3404	253.956	3193
ENSMUSG00000090828	Sox2ot	2.36722	2.06141	2.23892	2.80134	-1.35374	-0.436948	0.255688	0.435525	3	34104438	34682619	1	sense_overlapping	SOX2 overlapping transcript (non-protein coding) [Source:MGI Symbol;Acc:MGI:2444112]	ENSMUST00000163261,ENSMUST00000168995,ENSMUST00000170492,ENSMUST00000172560,ENSMUST00000172673,ENSMUST00000172703,ENSMUST00000172725,ENSMUST00000172935,ENSMUST00000173219,ENSMUST00000173276,ENSMUST00000173365,ENSMUST00000173431,ENSMUST00000173845,ENSMUST00000174087,ENSMUST00000174136,ENSMUST00000174785	2.17878	33	1.51136	17	2.4941	31	3.09589	44	2.68348	30	2.62466	33
ENSMUSG00000090817	Gm4450	11.9132	13.253	12.0931	10.3934	1.27336	0.348641	0.0996702	0.227464	3	98445675	98457073	-1	protein_coding	predicted gene 4450 [Source:MGI Symbol;Acc:MGI:3782634]	ENSMUST00000167753,ENSMUST00000186215,ENSMUST00000186494,ENSMUST00000187082,ENSMUST00000187850,ENSMUST00000188356,ENSMUST00000188407	14.7232	223	12.002	135	13.0337	162	12.3132	175	8.76603	98	10.101	127
ENSMUSG00000090812	Samd15	1.19296	1.38946	1.02482	1.16459	1.18592	0.246004	0.552518	0.717848	12	87199723	87213541	1	protein_coding	sterile alpha motif domain containing 15 [Source:MGI Symbol;Acc:MGI:2685109]	ENSMUST00000169669,ENSMUST00000182869,ENSMUST00000183118,ENSMUST00000183251	1.05638	16	1.42246	16	1.68955	21	1.33686	19	1.52064	17	0.636281	8
ENSMUSG00000090761	Gm17201	1.09619	1.01144	1.0335	1.24364	-1.19523	-0.25729	0.532218	0.702506	10	128391842	128395563	-1	antisense	predicted gene 17201 [Source:MGI Symbol;Acc:MGI:4938028]	ENSMUST00000167226	1.51854	23	0.711228	8	0.804547	10	1.19614	17	1.34174	15	1.19303	15
ENSMUSG00000090744	Gm6871	28.097	31.0611	31.565	21.665	1.4304	0.516417	0.00889652	0.0375294	7	41545674	41573662	-1	protein_coding	predicted gene 6871 [Source:MGI Symbol;Acc:MGI:3643456]	ENSMUST00000073410,ENSMUST00000110214,ENSMUST00000164677,ENSMUST00000171059	34.3982	521	27.649	311	31.136	387	29.1295	414	15.7431	176	20.1224	253
ENSMUSG00000090722	Gm8378	1.14214	1.2048	1.6748	0.546808	2.12627	1.08833	0.0211541	0.0724586	12	91674812	91686113	-1	processed_transcript	predicted gene 8378 [Source:MGI Symbol;Acc:MGI:3646777]	ENSMUST00000165070,ENSMUST00000167777,ENSMUST00000172047	1.51854	23	0.889035	10	1.20682	15	0.914694	13	0.0894493	1	0.636281	8
ENSMUSG00000090673	Gm340	15.7771	18.1858	19.9068	9.23869	1.95768	0.969142	0.000163753	0.00140707	19	41582370	41586536	1	protein_coding	predicted gene 340 [Source:MGI Symbol;Acc:MGI:2685186]	ENSMUST00000172371	20.8634	316	17.6029	198	16.0909	200	13.65	194	5.63531	63	8.43073	106
ENSMUSG00000090659	Zfp493	15.3093	17.5545	15.9561	12.4173	1.41266	0.498416	0.0046416	0.0226598	13	67779754	67792512	1	protein_coding	zinc finger protein 493 [Source:MGI Symbol;Acc:MGI:1920208]	ENSMUST00000164936,ENSMUST00000180507,ENSMUST00000181319	19.9391	302	16.7139	188	16.0105	199	13.9315	198	10.9128	122	12.4075	156
ENSMUSG00000090641	Zfp712	2.58378	2.88512	2.57357	2.29264	1.25264	0.324976	0.374692	0.563813	13	67038594	67061170	-1	protein_coding	zinc finger protein 712 [Source:MGI Symbol;Acc:MGI:1925501]	ENSMUST00000167565	3.69732	56	2.22259	25	2.73546	34	3.51805	50	1.61009	18	1.74977	22
ENSMUSG00000090639	Gm20425	4.98515	8.71723	5.46939	0.76884	11.2136	3.48717	7.87747e-05	0.000753102	9	103190208	103230307	-1	protein_coding	predicted gene 20425 [Source:MGI Symbol;Acc:MGI:5141890]	ENSMUST00000166836	9.17726	139	6.75667	76	10.2177	127	0	0	0	0	2.30652	29
ENSMUSG00000090626	Tex9	23.6292	24.5817	22.2004	24.1055	1.01869	0.0267175	0.873241	0.931775	9	72450394	72492212	-1	protein_coding	testis expressed gene 9 [Source:MGI Symbol;Acc:MGI:1201610]	ENSMUST00000085358,ENSMUST00000183399,ENSMUST00000183428,ENSMUST00000183501,ENSMUST00000183551,ENSMUST00000183574,ENSMUST00000183856,ENSMUST00000184066,ENSMUST00000184125,ENSMUST00000184312,ENSMUST00000184557,ENSMUST00000184624,ENSMUST00000184734,ENSMUST00000184831,ENSMUST00000185106,ENSMUST00000185151	26.7395	405	23.915	269	23.0905	287	28.7777	409	21.11	236	22.4289	282
ENSMUSG00000090625	Gm20721	16.102	17.0744	22.413	8.81859	1.93347	0.951193	0.421428	0.607951	2	174330319	174346712	-1	protein_coding	predicted gene, 20721 [Source:MGI Symbol;Acc:MGI:5313030]	ENSMUST00000168292	24.6928	374	11.6464	131	14.8841	185	26.4558	376	0	0	0	0
ENSMUSG00000090564	A430057M04Rik	2.21757	2.25933	2.22993	2.16346	1.04753	0.0669911	0.86271	0.925881	14	21847578	21856926	1	processed_transcript	RIKEN cDNA A430057M04 gene [Source:MGI Symbol;Acc:MGI:2442125]	ENSMUST00000169054,ENSMUST00000170150	1.65059	25	2.31149	26	2.81591	35	1.75903	25	3.22018	36	1.51117	19
ENSMUSG00000090553	Snrpe	189.689	182.172	169.023	217.874	-1.19579	-0.257967	0.167361	0.326899	1	133603871	133610291	-1	protein_coding	small nuclear ribonucleoprotein E [Source:MGI Symbol;Acc:MGI:98346]	ENSMUST00000164096,ENSMUST00000164574,ENSMUST00000166291,ENSMUST00000166915,ENSMUST00000171264,ENSMUST00000172079	162.55	2462	199.322	2242	184.644	2295	157.398	2237	277.025	3097	219.199	2756
ENSMUSG00000090470	2410012M07Rik	11.0525	11.6759	11.3547	10.1268	1.15479	0.207634	0.290544	0.474997	9	98864767	98866583	1	protein_coding	RIKEN cDNA 2410012M07 gene [Source:MGI Symbol;Acc:MGI:1919229]	ENSMUST00000167951	12.6765	192	10.8462	122	11.505	143	11.0467	157	10.8234	121	8.51026	107
ENSMUSG00000090458	Gm17122	7.44109	8.49108	4.70121	9.13099	-1.07255	-0.101041	0.748212	0.857978	5	113842601	113843116	1	antisense	predicted gene 17122 [Source:MGI Symbol;Acc:MGI:4937949]	ENSMUST00000166047	8.84715	134	11.5575	130	5.06865	63	6.12141	87	13.2385	148	8.03305	101
ENSMUSG00000090381	Gm6158	27.0084	23.8178	21.8494	35.358	-1.48289	-0.568416	0.0299354	0.0938452	14	24070074	24070637	1	pseudogene	predicted gene 6158 [Source:MGI Symbol;Acc:MGI:3779562]	ENSMUST00000109467	19.0148	288	22.6704	255	29.7682	370	20.0529	285	52.0595	582	33.9615	427
ENSMUSG00000090370	Gm21989	1.999	2.14378	2.62069	1.23254	1.68988	0.756924	0.0951969	0.219744	12	20990459	21200919	1	processed_transcript	predicted gene 21989 [Source:MGI Symbol;Acc:MGI:5439458]	ENSMUST00000174530	1.78263	27	3.20053	36	1.44818	18	1.75903	25	0.268348	3	1.67024	21
ENSMUSG00000090363	Gm3512	4.99422	4.22299	3.6047	7.15496	-1.70157	-0.76687	0.029545	0.0929564	14	7153511	7174533	-1	protein_coding	predicted gene 3512 [Source:MGI Symbol;Acc:MGI:3781689]	ENSMUST00000090663,ENSMUST00000172431	2.2448	34	4.71189	53	5.71228	71	4.78455	68	6.97705	78	9.70329	122
ENSMUSG00000090353	Gm17555	2.67615	3.52083	2.6119	1.89573	1.83804	0.878165	0.0141945	0.0536278	2	126215100	126216212	1	protein_coding	predicted gene, 17555 [Source:MGI Symbol;Acc:MGI:4937189]	ENSMUST00000164042	3.63129	55	2.6671	30	4.2641	53	2.81444	40	1.52064	17	1.3521	17
ENSMUSG00000090330	9130221H12Rik	4.01236	3.42181	4.22926	4.386	-1.28775	-0.364849	0.139071	0.288331	7	25228687	25230263	1	antisense	RIKEN cDNA 9130221H12 gene [Source:MGI Symbol;Acc:MGI:1924374]	ENSMUST00000169914,ENSMUST00000190693	2.83901	43	3.64504	41	3.78137	47	4.22166	60	4.56191	51	4.37443	55
ENSMUSG00000090290	Gm17296	18.9364	19.6047	22.0229	15.1816	1.28809	0.365234	0.239805	0.417437	8	126426652	126475065	-1	protein_coding	predicted gene, 17296 [Source:MGI Symbol;Acc:MGI:4936930]	ENSMUST00000170518	23.5704	357	16.9806	191	18.2632	227	24.9078	354	7.51374	84	13.1233	165
ENSMUSG00000090286	Gm17615	1.04443	1.41705	1.04682	0.669429	2.04239	1.03026	0.137866	0.286711	14	124005355	124007629	1	protein_coding	predicted gene, 17615 [Source:MGI Symbol;Acc:MGI:4937249]	ENSMUST00000166105	1.45252	22	1.51136	17	1.28727	16	1.82939	26	0.178899	2	0	0
ENSMUSG00000090273	Prr22	1.18103	1.237	0.682648	1.62346	-1.32919	-0.410542	0.289838	0.474435	17	56770250	56772208	1	protein_coding	proline rich 22 [Source:MGI Symbol;Acc:MGI:2685392]	ENSMUST00000168666,ENSMUST00000187612	1.05638	16	1.68917	19	0.965456	12	1.75903	25	1.52064	17	1.5907	20
ENSMUSG00000090266	Mettl23	14.2639	13.0847	12.6349	17.0721	-1.30265	-0.381451	0.0169522	0.0613709	11	116843278	116854263	1	protein_coding	methyltransferase like 23 [Source:MGI Symbol;Acc:MGI:1921569]	ENSMUST00000106370,ENSMUST00000128784,ENSMUST00000132593,ENSMUST00000140869,ENSMUST00000143184,ENSMUST00000175930,ENSMUST00000176765,ENSMUST00000176799	12.8086	194	12.4465	140	13.9991	174	16.5348	235	18.6949	209	15.9866	201
ENSMUSG00000090264	Eif4ebp3	2.37874	2.66955	2.40443	2.06224	1.3104	0.390006	0.407157	0.594828	18	36664060	36665917	1	protein_coding	eukaryotic translation initiation factor 4E binding protein 3 [Source:MGI Symbol;Acc:MGI:1270847]	ENSMUST00000036765	2.83901	43	2.75601	31	2.41364	30	0.351805	5	3.13073	35	2.7042	34
ENSMUSG00000090262	Mpv17	41.611	35.1672	39.5357	50.1302	-1.42473	-0.510693	0.000388402	0.00292743	5	31140660	31154251	-1	protein_coding	MpV17 mitochondrial inner membrane protein [Source:MGI Symbol;Acc:MGI:97138]	ENSMUST00000067186,ENSMUST00000114631,ENSMUST00000114632,ENSMUST00000130452,ENSMUST00000131391,ENSMUST00000137165,ENSMUST00000137409,ENSMUST00000141823,ENSMUST00000149113,ENSMUST00000150408,ENSMUST00000154241	33.3419	505	35.4725	399	36.6873	456	43.4128	617	54.5641	610	52.4137	659
ENSMUSG00000090258	Churc1	38.1195	37.9772	35.0696	41.3117	-1.08683	-0.120129	0.586531	0.742876	12	76765538	76783180	1	protein_coding	churchill domain containing 1 [Source:MGI Symbol;Acc:MGI:1923684]	ENSMUST00000041262,ENSMUST00000110399,ENSMUST00000126408,ENSMUST00000152917	34.4643	522	41.2512	464	38.216	475	28.848	410	54.9219	614	40.1653	505
ENSMUSG00000090256	Alms1-ps1	0.546496	0.509546	0	1.12994	-2.19748	-1.13585	0.375734	0.564562	6	85721925	85756526	1	pseudogene	Alstrom syndrome 1, pseudogene 1 [Source:MGI Symbol;Acc:MGI:3646394]	ENSMUST00000159498	0	0	0	0	1.52864	19	0	0	1.16284	13	2.22698	28
ENSMUSG00000090247	Bloc1s1	25	25.5995	22.2462	27.1543	-1.06035	-0.0845398	0.717575	0.838197	10	128917882	128924035	-1	protein_coding	biogenesis of lysosomal organelles complex-1, subunit 1 [Source:MGI Symbol;Acc:MGI:1195276]	ENSMUST00000026405,ENSMUST00000131271,ENSMUST00000141320,ENSMUST00000143628,ENSMUST00000153731	20.5333	311	29.0714	327	27.1937	338	20.0529	285	35.243	394	26.1671	329
ENSMUSG00000090235	Gm16244	0.854254	0.827799	0.527506	1.20746	-1.45966	-0.545632	0.195814	0.364642	19	42779032	42781454	1	processed_transcript	predicted gene 16244 [Source:MGI Symbol;Acc:MGI:3802128]	ENSMUST00000159313,ENSMUST00000160001	0.726258	11	0.711228	8	1.04591	13	1.2665	18	1.16284	13	1.19303	15
ENSMUSG00000090231	Cfb	0.947933	0.936966	0.787272	1.11956	-1.18696	-0.247275	0.62758	0.774096	17	34856374	34862518	-1	protein_coding	complement factor B [Source:MGI Symbol;Acc:MGI:105975]	ENSMUST00000025229,ENSMUST00000128767,ENSMUST00000133127,ENSMUST00000141295,ENSMUST00000153400,ENSMUST00000154526,ENSMUST00000176203,ENSMUST00000176332	1.32047	20	0.444517	5	1.04591	13	1.68867	24	0.715595	8	0.954422	12
ENSMUSG00000090213	Tmem189	40.2053	32.5341	37.6723	50.4094	-1.54942	-0.631728	2.02815e-05	0.000234601	2	167642608	167689822	-1	protein_coding	transmembrane protein 189 [Source:MGI Symbol;Acc:MGI:2142624]	ENSMUST00000006587,ENSMUST00000125874,ENSMUST00000142148,ENSMUST00000148262	29.2484	443	31.8275	358	36.5264	454	45.4532	646	54.4746	609	51.3002	645
ENSMUSG00000090210	Itga10	2.22654	2.61432	2.15735	1.90796	1.35527	0.438579	0.233256	0.409991	3	96645584	96664519	1	protein_coding	integrin, alpha 10 [Source:MGI Symbol;Acc:MGI:2153482]	ENSMUST00000029744,ENSMUST00000119365,ENSMUST00000127607	2.37685	36	2.4893	28	2.97682	37	2.533	36	1.52064	17	1.67024	21
ENSMUSG00000090150	Acad11	21.9792	18.9566	21.4123	25.5688	-1.35022	-0.433193	0.00412638	0.0205468	9	104063377	104127656	1	protein_coding	acyl-Coenzyme A dehydrogenase family, member 11 [Source:MGI Symbol;Acc:MGI:2143169]	ENSMUST00000047799,ENSMUST00000120854,ENSMUST00000128714,ENSMUST00000154431,ENSMUST00000185819,ENSMUST00000189133,ENSMUST00000189998	19.543	296	18.5808	209	18.7459	233	29.3406	417	23.3463	261	24.0196	302
ENSMUSG00000090137	Uba52	358.597	317.131	298.703	459.956	-1.45023	-0.536282	0.0529314	0.143155	8	70508263	70510801	-1	protein_coding	ubiquitin A-52 residue ribosomal protein fusion product 1 [Source:MGI Symbol;Acc:MGI:98887]	ENSMUST00000081940,ENSMUST00000124967,ENSMUST00000125184,ENSMUST00000127793,ENSMUST00000129909,ENSMUST00000135446,ENSMUST00000140679,ENSMUST00000165126	269.442	4081	337.122	3792	344.829	4286	243.66	3463	740.998	8284	395.21	4969
ENSMUSG00000090136	Gm10177	106.23	116.832	101.114	100.744	1.15969	0.213744	0.231867	0.408368	9	37252922	37253365	1	pseudogene	predicted gene 10177 [Source:MGI Symbol;Acc:MGI:3704330]	ENSMUST00000160052,ENSMUST00000161698	95.47	1446	127.665	1436	127.36	1583	80.493	1144	113.332	1267	108.406	1363
ENSMUSG00000090125	Pou3f1	42.3804	32.2998	42.5922	52.2492	-1.61748	-0.693749	4.62225e-06	6.48605e-05	4	124656807	124660655	1	protein_coding	POU domain, class 3, transcription factor 1 [Source:MGI Symbol;Acc:MGI:101896]	ENSMUST00000053491	31.3612	475	30.1383	339	35.4001	440	50.9414	724	49.7338	556	56.0723	705
ENSMUSG00000090115	Usp49	28.4731	29.8823	29.9199	25.6171	1.16426	0.219409	0.18577	0.351515	17	47630690	47686738	1	protein_coding	ubiquitin specific peptidase 49 [Source:MGI Symbol;Acc:MGI:2685391]	ENSMUST00000024779,ENSMUST00000131550,ENSMUST00000145314,ENSMUST00000152724	31.8233	482	28.538	321	29.2855	364	30.6774	436	19.7683	221	26.4057	332
ENSMUSG00000090112	Shprh	39.748	42.6772	43.0831	33.4838	1.27341	0.348695	0.0771722	0.188893	10	11149427	11217595	1	protein_coding	SNF2 histone linker PHD RING helicase [Source:MGI Symbol;Acc:MGI:1917581]	ENSMUST00000044053,ENSMUST00000054814,ENSMUST00000159541,ENSMUST00000159553,ENSMUST00000159810,ENSMUST00000160461,ENSMUST00000161858,ENSMUST00000161910	49.2535	746	36.5393	411	42.2387	525	43.4128	617	25.2247	282	31.8141	400
ENSMUSG00000090110	Mtcp1	2.04676	1.83218	1.62463	2.68346	-1.44793	-0.533994	0.113299	0.249416	X	75404846	75416584	-1	protein_coding	mature T cell proliferation 1 [Source:MGI Symbol;Acc:MGI:102699]	ENSMUST00000033543,ENSMUST00000120286,ENSMUST00000149863	1.91468	29	2.13368	24	1.44818	18	1.68867	24	3.57797	40	2.78373	35
ENSMUSG00000090104	Gm16241	2.183	2.22735	1.86015	2.4615	-1.10867	-0.148826	0.706577	0.830772	14	26389199	26395521	1	lincRNA	predicted gene 16241 [Source:MGI Symbol;Acc:MGI:3801907]	ENSMUST00000160089	1.91468	29	2.75601	31	2.01137	25	2.60336	37	2.95183	33	1.82931	23
ENSMUSG00000090100	Ttbk2	9.67718	10.3593	9.9995	8.67275	1.1939	0.255676	0.197468	0.366812	2	120732816	120850604	-1	protein_coding	tau tubulin kinase 2 [Source:MGI Symbol;Acc:MGI:2155779]	ENSMUST00000028740,ENSMUST00000057135,ENSMUST00000085840,ENSMUST00000131389,ENSMUST00000141921,ENSMUST00000143051	11.6862	177	9.33487	105	10.0568	125	10.2727	146	7.87154	88	7.87398	99
ENSMUSG00000090098	Alms1-ps2	6.26956	5.72864	4.46925	8.61079	-1.49844	-0.583458	0.0359283	0.107202	6	85774393	85804057	1	pseudogene	Alstrom syndrome 1, pseudogene 2 [Source:MGI Symbol;Acc:MGI:3779593]	ENSMUST00000160606,ENSMUST00000161983	5.67802	86	5.95653	67	5.55137	69	6.05105	86	9.83942	110	9.9419	125
ENSMUSG00000090093	Gm14399	8.39495	9.83182	10.2361	5.11692	1.90299	0.928267	0.00628257	0.0286128	2	175129493	175142012	-1	protein_coding	predicted gene 14399 [Source:MGI Symbol;Acc:MGI:3650082]	ENSMUST00000099029,ENSMUST00000108929,ENSMUST00000109059,ENSMUST00000109060,ENSMUST00000109062	10.8279	164	9.33487	105	9.33274	116	9.2173	131	2.23623	25	3.89722	49
ENSMUSG00000090086	AI480526	6.17914	7.00089	5.36918	6.16735	1.1327	0.179766	0.664401	0.802573	5	123133723	123141666	-1	lincRNA	expressed sequence AI480526 [Source:MGI Symbol;Acc:MGI:2140910]	ENSMUST00000159072,ENSMUST00000159637,ENSMUST00000160099,ENSMUST00000160227,ENSMUST00000160255,ENSMUST00000160321,ENSMUST00000162697	5.612	85	7.02338	79	8.36729	104	6.54358	93	5.27751	59	6.68095	84
ENSMUSG00000090083	Rnf8	41.4682	41.3512	39.9249	43.1284	-1.04291	-0.0606098	0.657019	0.797867	17	29614790	29641664	1	protein_coding	ring finger protein 8 [Source:MGI Symbol;Acc:MGI:1929069]	ENSMUST00000024817,ENSMUST00000161242,ENSMUST00000161952,ENSMUST00000162417,ENSMUST00000162588,ENSMUST00000172485,ENSMUST00000172800,ENSMUST00000173449	39.8782	604	43.3849	488	40.7905	507	40.5983	577	45.4403	508	43.3467	545
ENSMUSG00000090077	Lime1	11.2958	11.419	10.9485	11.52	-1.00653	-0.00939155	0.966381	0.981504	2	181380078	181383628	1	protein_coding	Lck interacting transmembrane adaptor 1 [Source:MGI Symbol;Acc:MGI:1919949]	ENSMUST00000048077,ENSMUST00000108804,ENSMUST00000126611,ENSMUST00000126733,ENSMUST00000126862,ENSMUST00000140943,ENSMUST00000184328	11.5541	175	10.3128	116	12.39	154	10.5542	150	12.7913	143	11.2145	141
ENSMUSG00000090071	Cdk5r2	2.6589	2.89143	3.04095	2.04432	1.39104	0.476168	0.101814	0.231191	1	74854934	74857732	1	protein_coding	cyclin-dependent kinase 5, regulatory subunit 2 (p39) [Source:MGI Symbol;Acc:MGI:1330828]	ENSMUST00000160379	2.64094	40	3.37833	38	2.655	33	2.67372	38	1.78899	20	1.67024	21
ENSMUSG00000090053	Palm2	0.927228	1.26985	1.21791	0.293923	4.13972	2.04953	0.0032228	0.0169052	4	57434247	57712016	1	protein_coding	paralemmin 2 [Source:MGI Symbol;Acc:MGI:1934601]	ENSMUST00000102904,ENSMUST00000102905,ENSMUST00000131201,ENSMUST00000142556	2.64094	40	0.444517	5	0.724092	9	0.633249	9	0.0894493	1	0.15907	2
ENSMUSG00000090035	Galnt4	3.75382	3.13341	4.25993	3.86813	-1.23123	-0.300099	0.294152	0.479213	10	99108159	99113247	1	protein_coding	UDP-N-acetyl-alpha-D-galactosamine:polypeptide N-acetylgalactosaminyltransferase 4 [Source:MGI Symbol;Acc:MGI:894692]	ENSMUST00000161240	4.02743	61	3.20053	36	2.17228	27	4.85491	69	3.48852	39	3.26094	41
ENSMUSG00000090025	Gm16088	3.79604	5.52367	4.5786	1.28586	4.20646	2.07261	0.000880313	0.00583661	1	3054233	3054733	1	pseudogene	predicted gene 16088 [Source:MGI Symbol;Acc:MGI:3801900]	ENSMUST00000160944	7.98884	121	4.80079	54	3.78137	47	2.74408	39	0	0	1.11349	14
ENSMUSG00000090015	Gm15446	2.41336	2.62232	2.60425	2.01351	1.29399	0.371823	0.271917	0.453572	5	109923400	109943936	1	protein_coding	predicted gene 15446 [Source:MGI Symbol;Acc:MGI:3709333]	ENSMUST00000112544,ENSMUST00000146564,ENSMUST00000170826	3.23515	49	3.02272	34	1.60909	20	2.39228	34	1.34174	15	2.30652	29
ENSMUSG00000090000	Ier3ip1	31.7495	29.1806	28.2447	37.8231	-1.29512	-0.37309	0.0562844	0.149681	18	76930017	76941605	1	protein_coding	immediate early response 3 interacting protein 1 [Source:MGI Symbol;Acc:MGI:1913441]	ENSMUST00000026487,ENSMUST00000128679,ENSMUST00000136800,ENSMUST00000152369	26.1453	396	32.272	363	29.1246	362	27.089	385	48.1237	538	38.2564	481
ENSMUSG00000089998	Phtf1os	1.93854	0.769625	1.4337	3.61228	-4.76298	-2.25187	0.00152396	0.00919623	3	103964536	103968581	-1	antisense	putative homeodomain transcription factor 1, opposite strand [Source:MGI Symbol;Acc:MGI:3698050]	ENSMUST00000160110	0.264094	4	2.04478	23	0	0	1.97011	28	4.65136	52	4.21536	53
ENSMUSG00000089996	Tmsb15b2	1.31112	1.43348	0.862768	1.63712	-1.12991	-0.176202	0.663373	0.801941	X	136955265	136958025	-1	protein_coding	thymosin beta 15b2 [Source:MGI Symbol;Acc:MGI:3843061]	ENSMUST00000069803	1.18842	18	1.42246	16	1.68955	21	0.985055	14	2.41513	27	1.51117	19
ENSMUSG00000089993	Gm5822	1.07333	1.12439	0.959561	1.13603	1.01092	0.0156719	0.968057	0.98231	19	28862330	28863707	-1	pseudogene	predicted gene 5822 [Source:MGI Symbol;Acc:MGI:3648836]	ENSMUST00000161562	1.18842	18	0.977938	11	1.20682	15	0.773972	11	1.52064	17	1.11349	14
ENSMUSG00000089984	Fbxo24	1.31243	1.96069	1.02589	0.950699	2.07672	1.05431	0.0142609	0.0538182	5	137612503	137629002	-1	protein_coding	F-box protein 24 [Source:MGI Symbol;Acc:MGI:1918426]	ENSMUST00000031732,ENSMUST00000111002,ENSMUST00000136028	1.58456	24	2.04478	23	2.25273	28	0.844333	12	1.61009	18	0.397676	5
ENSMUSG00000089951	Gm14435	3.39637	3.62725	3.96913	2.59273	1.38659	0.471538	0.254426	0.434581	2	176423594	176435761	1	protein_coding	predicted gene 14435 [Source:MGI Symbol;Acc:MGI:3702420]	ENSMUST00000108995,ENSMUST00000127687,ENSMUST00000172025	5.01779	76	3.28943	37	2.57455	32	4.92527	70	1.34174	15	1.51117	19
ENSMUSG00000089945	Palm2Akap2	1.25596	0.99778	1.87885	0.89124	1.10477	0.143752	0.918169	0.956576	4	57568179	57896982	1	protein_coding	Palm2-Akap2 readthrough transcript [Source:MGI Symbol;Acc:MGI:5141924]	ENSMUST00000098066,ENSMUST00000126465,ENSMUST00000150412	0	0	1.86697	21	1.12637	14	2.67372	38	0	0	0	0
ENSMUSG00000089944	Gm8292	68.4498	74.0887	62.7933	68.4672	1.08267	0.114588	0.545095	0.712543	1	55335367	55335883	1	pseudogene	predicted gene 8292 [Source:MGI Symbol;Acc:MGI:3648460]	ENSMUST00000135190	65.4953	992	80.9022	910	75.8688	943	50.0267	711	86.4975	967	68.8775	866
ENSMUSG00000089940	Gm4117	17.5773	20.0801	17.7242	14.9274	1.34329	0.425773	0.0661872	0.168645	13	89739460	89887166	1	processed_transcript	predicted gene 4117 [Source:MGI Symbol;Acc:MGI:3782293]	ENSMUST00000044500,ENSMUST00000161917	20.6654	313	19.381	218	20.1941	251	16.183	230	11.8968	133	16.7024	210
ENSMUSG00000089936	Gm16199	3.23341	2.97258	2.84573	3.88193	-1.2988	-0.37718	0.254783	0.434773	6	120005998	120006285	1	pseudogene	predicted gene 16199 [Source:MGI Symbol;Acc:MGI:3801797]	ENSMUST00000160032	2.2448	34	2.4893	28	4.18364	52	2.32191	33	5.18806	58	4.13583	52
ENSMUSG00000089917	Uckl1	20.0447	17.3978	19.9558	22.7804	-1.30707	-0.386334	0.0127514	0.04952	2	181569149	181584892	-1	protein_coding	uridine-cytidine kinase 1-like 1 [Source:MGI Symbol;Acc:MGI:1915806]	ENSMUST00000057816,ENSMUST00000124315,ENSMUST00000129469,ENSMUST00000130893,ENSMUST00000131949,ENSMUST00000134340,ENSMUST00000136875,ENSMUST00000136997,ENSMUST00000138408,ENSMUST00000142296,ENSMUST00000142491,ENSMUST00000144856,ENSMUST00000146823,ENSMUST00000149332,ENSMUST00000154613,ENSMUST00000155182,ENSMUST00000156308,ENSMUST00000156998	16.7039	253	16.1804	182	19.3091	240	20.8269	296	25.4036	284	22.1108	278
ENSMUSG00000089911	Hiat1	96.9921	99.1877	99.3251	92.4634	1.0724	0.100839	0.422093	0.608534	3	116631164	116681260	-1	protein_coding	hippocampus abundant gene transcript 1 [Source:MGI Symbol;Acc:MGI:1201609]	ENSMUST00000029570,ENSMUST00000130631,ENSMUST00000138418,ENSMUST00000140672,ENSMUST00000150402	95.0738	1440	104.817	1179	97.672	1214	91.1176	1295	91.8644	1027	94.4083	1187
ENSMUSG00000089901	Gm8113	8.27411	9.71381	7.6183	7.49022	1.29808	0.376382	0.15778	0.314326	14	43925390	43933411	1	protein_coding	predicted gene 8113 [Source:MGI Symbol;Acc:MGI:3648791]	ENSMUST00000160298	10.7618	163	9.69048	109	8.68911	108	6.75466	96	6.8876	77	8.8284	111
ENSMUSG00000089876	Tmem102	5.9953	4.31164	4.97185	8.70241	-2.01912	-1.01373	1.88509e-05	0.000221469	11	69803603	69805624	-1	protein_coding	transmembrane protein 102 [Source:MGI Symbol;Acc:MGI:1921591]	ENSMUST00000051025	3.89539	59	4.53408	51	4.50546	56	7.52863	107	9.03438	101	9.54422	120
ENSMUSG00000089875	Etohd2	1.57997	0.928018	0.689426	3.12247	-3.36766	-1.75174	0.0114145	0.0456004	13	59769965	59773680	1	processed_transcript	ethanol decreased 2 [Source:MGI Symbol;Acc:MGI:1261417]	ENSMUST00000162450,ENSMUST00000163053	0.396141	6	1.42246	16	0.965456	12	1.2665	18	5.63531	63	2.46559	31
ENSMUSG00000089872	Rps6kc1	28.0576	32.424	30.723	21.0258	1.53928	0.622254	6.21222e-05	0.000615703	1	190700202	190911770	-1	protein_coding	ribosomal protein S6 kinase polypeptide 1 [Source:MGI Symbol;Acc:MGI:2443419]	ENSMUST00000061611,ENSMUST00000159066,ENSMUST00000159367,ENSMUST00000159624,ENSMUST00000159823,ENSMUST00000160889,ENSMUST00000160891,ENSMUST00000162500,ENSMUST00000162692	33.606	509	32.4498	365	31.2164	388	23.8524	339	18.7844	210	20.4405	257
ENSMUSG00000089862	Gm16039	6.1035	5.03516	6.05429	7.22104	-1.42113	-0.507038	0.0616471	0.159864	6	8259288	8597480	1	protein_coding	predicted gene 16039 [Source:MGI Symbol;Acc:MGI:3840148]	ENSMUST00000159168,ENSMUST00000159335,ENSMUST00000159378,ENSMUST00000159433,ENSMUST00000160253,ENSMUST00000160705,ENSMUST00000161400,ENSMUST00000162034,ENSMUST00000162564	6.40428	97	2.6671	30	6.0341	75	7.45827	106	6.8876	77	7.31724	92
ENSMUSG00000089857	Zfp882	8.01498	8.77053	8.35024	6.92416	1.26055	0.334053	0.259592	0.440562	8	71908608	71916354	1	protein_coding	zinc finger protein 882 [Source:MGI Symbol;Acc:MGI:3642748]	ENSMUST00000110002,ENSMUST00000125802,ENSMUST00000126607	10.4977	159	8.09022	91	7.72365	96	10.4838	149	3.84632	43	6.44235	81
ENSMUSG00000089855	Gm15662	10.6353	5.5055	16.1915	10.2087	-1.8521	-0.889159	0.0718963	0.17923	10	105238134	105238292	1	pseudogene	predicted gene 15662 [Source:MGI Symbol;Acc:MGI:3783104]	ENSMUST00000160554	4.55562	69	6.48995	73	5.47092	68	6.40286	91	16.1903	181	8.03305	101
ENSMUSG00000089847	Timm10b	23.2262	23.333	21.131	25.2145	-1.07887	-0.109526	0.616552	0.765943	7	105640056	105655748	1	protein_coding	translocase of inner mitochondrial membrane 10B [Source:MGI Symbol;Acc:MGI:1315196]	ENSMUST00000058333,ENSMUST00000106780,ENSMUST00000106783,ENSMUST00000106784,ENSMUST00000106785,ENSMUST00000106786,ENSMUST00000140385,ENSMUST00000140577,ENSMUST00000149819,ENSMUST00000150479,ENSMUST00000151193	20.5333	311	23.5594	265	25.9064	322	17.8717	254	33.9907	380	23.781	299
ENSMUSG00000089832	Shkbp1	64.7778	70.1837	65.1872	58.9625	1.19099	0.252163	0.0834442	0.199648	7	27342133	27356019	-1	protein_coding	Sh3kbp1 binding protein 1 [Source:MGI Symbol;Acc:MGI:2385803]	ENSMUST00000003857,ENSMUST00000123190,ENSMUST00000126768,ENSMUST00000132046,ENSMUST00000132684,ENSMUST00000136589,ENSMUST00000138449,ENSMUST00000140638,ENSMUST00000143239,ENSMUST00000148933,ENSMUST00000152053,ENSMUST00000157078	66.0235	1000	68.9002	775	75.6274	940	50.2378	714	64.1352	717	62.5147	786
ENSMUSG00000089828	Gm16300	6.41765	8.29317	6.34093	4.61886	1.7871	0.837618	0.001077	0.00686913	15	47699714	47703827	-1	pseudogene	predicted gene 16300 [Source:MGI Symbol;Acc:MGI:3826587]	ENSMUST00000160031	8.91317	135	8.00131	90	7.96501	99	5.34744	76	3.57797	40	4.93118	62
ENSMUSG00000089824	Rbm12	78.0807	80.8023	78.5278	74.912	1.07835	0.108832	0.405113	0.593103	2	156091958	156111978	-1	protein_coding	RNA binding motif protein 12 [Source:MGI Symbol;Acc:MGI:1922960]	ENSMUST00000059647,ENSMUST00000109604,ENSMUST00000128499,ENSMUST00000131377,ENSMUST00000138068	81.473	1234	78.1462	879	82.7879	1029	80.3523	1142	72.0067	805	72.377	910
ENSMUSG00000089818	Gm15950	1.00755	1.17661	0.951602	0.894445	1.29056	0.368	0.443587	0.62866	16	13919427	13921399	-1	pseudogene	predicted gene 15950 [Source:MGI Symbol;Acc:MGI:3802178]	ENSMUST00000162902	0.858305	13	1.86697	21	0.804547	10	0.844333	12	0.805044	9	1.03396	13
ENSMUSG00000089810	Gm16536	4.22343	4.52389	3.74466	4.40174	1.02919	0.0415049	0.874182	0.931968	9	45856769	45858357	-1	antisense	predicted gene 16536 [Source:MGI Symbol;Acc:MGI:4414956]	ENSMUST00000162209	3.82936	58	5.1564	58	4.58592	57	3.09589	44	5.09861	57	5.01072	63
ENSMUSG00000089803	Gm10171	4.39184	2.85933	3.5502	6.76599	-2.35974	-1.23863	0.37553	0.564382	1	172144274	172144901	-1	pseudogene	predicted gene 10171 [Source:MGI Symbol;Acc:MGI:3704203]	ENSMUST00000126220	1.9807	30	0	0	6.59728	82	0	0	10.9128	122	9.38515	118
ENSMUSG00000089798	1700028K03Rik	1.22148	1.13401	1.14682	1.38362	-1.22352	-0.29104	0.489983	0.668717	5	107508944	107551549	1	protein_coding	RIKEN cDNA 1700028K03 gene [Source:MGI Symbol;Acc:MGI:1923671]	ENSMUST00000058921,ENSMUST00000159902,ENSMUST00000160160,ENSMUST00000162591,ENSMUST00000163064	1.05638	16	0.977938	11	1.36773	17	1.40722	20	1.07339	12	1.67024	21
ENSMUSG00000089788	Gm16586	37.4993	33.9862	31.1242	47.3874	-1.39399	-0.479215	0.14973	0.303211	1	178321108	178324171	-1	antisense	predicted gene 16586 [Source:MGI Symbol;Acc:MGI:4415006]	ENSMUST00000159117	30.1067	456	29.6938	334	42.1583	524	39.1207	556	52.0595	582	50.982	641
ENSMUSG00000089774	Slc5a3	4.28692	3.94743	4.47569	4.43765	-1.12217	-0.166296	0.548256	0.71473	16	92058322	92087473	1	protein_coding	solute carrier family 5 (inositol transporters), member 3 [Source:MGI Symbol;Acc:MGI:1858226]	ENSMUST00000113975,ENSMUST00000131098	4.88574	74	2.93382	33	4.02273	50	5.62888	80	3.30962	37	4.37443	55
ENSMUSG00000089768	Tmsb15b1	1.93697	2.32423	1.37711	2.10957	1.08397	0.116328	0.723194	0.841632	X	136974022	136976874	-1	protein_coding	thymosin beta 15b1 [Source:MGI Symbol;Acc:MGI:3843059]	ENSMUST00000113071	1.65059	25	2.6671	30	2.655	33	2.39228	34	1.78899	20	2.14745	27
ENSMUSG00000089762	Ier5l	28.4205	33.3539	25.8378	26.0698	1.27896	0.354975	0.0320773	0.0986093	2	30471537	30474219	-1	protein_coding	immediate early response 5-like [Source:MGI Symbol;Acc:MGI:1919750]	ENSMUST00000065134	27.1357	411	35.917	404	37.0092	460	22.3748	318	28.7132	321	27.1215	341
ENSMUSG00000089756	Gm8898	18.107	21.4314	21.5923	11.2973	1.89196	0.919881	0.0980409	0.224608	2	175918881	175931100	-1	protein_coding	predicted gene 8898 [Source:MGI Symbol;Acc:MGI:3709288]	ENSMUST00000108949,ENSMUST00000109018	28.06	425	18.9364	213	17.2978	215	25.5411	363	1.43119	16	6.91956	87
ENSMUSG00000089739	Gm20431	13.4862	12.9104	8.92634	18.6219	-1.43846	-0.524527	0.0638797	0.164286	2	167607850	167661496	-1	protein_coding	predicted gene 20431 [Source:MGI Symbol;Acc:MGI:5141896]	ENSMUST00000125544	13.997	212	14.758	166	9.97638	124	14.7055	209	29.7866	333	11.3735	143
ENSMUSG00000089726	Mir17hg	38.6481	33.6183	32.9612	49.3648	-1.46929	-0.555118	0.0323969	0.0992343	14	115042879	115046727	1	lincRNA	Mir17 host gene 1 (non-protein coding) [Source:MGI Symbol;Acc:MGI:1923207]	ENSMUST00000134140	24.1646	366	37.4284	421	39.2619	488	40.6687	578	52.8645	591	54.5611	686
ENSMUSG00000089716	Gm6264	1.06339	1.43711	0.832098	0.920956	1.54051	0.62341	0.10326	0.233799	1	85159764	85194260	1	pseudogene	predicted gene 6264 [Source:MGI Symbol;Acc:MGI:3779580]	ENSMUST00000160802,ENSMUST00000162896	1.25445	19	1.68917	19	1.36773	17	0.844333	12	0.805044	9	1.11349	14
ENSMUSG00000089715	Cbx6	59.325	56.4045	59.1623	62.4083	-1.10609	-0.145466	0.319855	0.507133	15	79823896	79834688	-1	protein_coding	chromobox 6 [Source:MGI Symbol;Acc:MGI:3512628]	ENSMUST00000109623,ENSMUST00000109625,ENSMUST00000109627,ENSMUST00000127721,ENSMUST00000129614,ENSMUST00000141345,ENSMUST00000148358	61.2038	927	49.5192	557	58.4906	727	69.9389	994	59.3049	663	57.9811	729
ENSMUSG00000089706	B230216N24Rik	0.662401	1.04399	0.385307	0.557906	1.90062	0.926467	0.126657	0.270452	1	98031116	98057680	-1	processed_transcript	RIKEN cDNA B230216N24 gene [Source:MGI Symbol;Acc:MGI:1925853]	ENSMUST00000159324,ENSMUST00000159353,ENSMUST00000160588,ENSMUST00000161661,ENSMUST00000187924	0.858305	13	1.06684	12	1.20682	15	0.351805	5	1.16284	13	0.15907	2
ENSMUSG00000089704	Galnt2	31.6647	33.5745	30.3561	31.0635	1.0799	0.110896	0.582149	0.739686	8	124231391	124345724	1	protein_coding	UDP-N-acetyl-alpha-D-galactosamine:polypeptide N-acetylgalactosaminyltransferase 2 [Source:MGI Symbol;Acc:MGI:894694]	ENSMUST00000034458,ENSMUST00000142547,ENSMUST00000142578,ENSMUST00000147911	37.0392	561	27.5601	310	36.1242	449	37.5024	533	20.9311	234	34.7569	437
ENSMUSG00000089698	Gm2541	0.746101	0	1.41742	0.820879	-89.3798	-6.48188	0.000726919	0.00498438	16	85553233	85553943	-1	pseudogene	predicted pseudogene 2541 [Source:MGI Symbol;Acc:MGI:3780709]	ENSMUST00000161209	0	0	0	0	0	0	2.46264	35	0	0	0	0
ENSMUSG00000089682	Bcl2l2	13.9619	13.4475	15.0587	13.3796	1.00358	0.00516116	0.978388	0.987708	14	54883377	54888234	1	protein_coding	BCL2-like 2 [Source:MGI Symbol;Acc:MGI:108052]	ENSMUST00000022806,ENSMUST00000131243,ENSMUST00000133397,ENSMUST00000172844	14.5912	221	11.9131	134	13.8382	172	16.1127	229	10.8234	121	13.2028	166
ENSMUSG00000089669	Tnfsf13	2.21713	2.50448	2.50251	1.6444	1.50767	0.592319	0.172459	0.333719	11	69682846	69685784	-1	protein_coding	tumor necrosis factor (ligand) superfamily, member 13 [Source:MGI Symbol;Acc:MGI:1916833]	ENSMUST00000018896,ENSMUST00000108648	2.83901	43	1.77807	20	2.89637	36	2.95516	42	1.34174	15	0.636281	8
ENSMUSG00000089665	Fcor	1.91483	2.30718	1.86668	1.57063	1.49772	0.582764	0.0901383	0.211063	8	3671188	3672336	-1	antisense	Foxo1 corepressor [Source:MGI Symbol;Acc:MGI:1915484]	ENSMUST00000159364	2.64094	40	1.86697	21	2.41364	30	0.914694	13	1.96788	22	1.82931	23
ENSMUSG00000089661	Mia	2.25772	2.68879	2.11813	1.96623	1.37807	0.462647	0.16038	0.317538	7	27179742	27181157	-1	protein_coding	melanoma inhibitory activity [Source:MGI Symbol;Acc:MGI:109615]	ENSMUST00000071986,ENSMUST00000121848,ENSMUST00000127491	2.57492	39	2.75601	31	2.73546	34	1.2665	18	2.32568	26	2.30652	29
ENSMUSG00000089647	Gm2245	2.22456	2.45147	2.05287	2.16933	1.1372	0.185481	0.613008	0.763939	15	6604341	6654303	-1	antisense	predicted gene 2245 [Source:MGI Symbol;Acc:MGI:3780415]	ENSMUST00000160698	2.11275	32	2.6671	30	2.57455	32	1.54794	22	3.13073	35	1.82931	23
ENSMUSG00000087687	Pet100	9.5539	10.9052	8.99684	8.75965	1.24985	0.321755	0.24481	0.423461	8	3621551	3624231	1	protein_coding	PET100 homolog (S. cerevisiae) [Source:MGI Symbol;Acc:MGI:3615306]	ENSMUST00000156380	9.77148	148	10.3128	116	12.6314	157	6.05105	86	12.4335	139	7.79445	98
ENSMUSG00000087679	C330006A16Rik	30.8696	25.0915	29.1845	38.3327	-1.52661	-0.610334	2.04031e-05	0.000235604	2	26136814	26140521	-1	lincRNA	RIKEN cDNA C330006A16 gene [Source:MGI Symbol;Acc:MGI:1924939]	ENSMUST00000133808,ENSMUST00000163836	24.4287	370	26.2265	295	24.6191	306	34.9694	497	43.204	483	36.8248	463
ENSMUSG00000087651	1500009L16Rik	29.8273	28.4126	27.235	33.8343	-1.19052	-0.25159	0.176396	0.339198	10	83722865	83762761	1	protein_coding	RIKEN cDNA 1500009L16 gene [Source:MGI Symbol;Acc:MGI:1917034]	ENSMUST00000150459	23.9005	362	31.6496	356	29.6878	369	25.4003	361	40.7889	456	35.3136	444
ENSMUSG00000087598	Zfp111	13.4139	13.9147	15.1842	11.1429	1.24715	0.318636	0.164871	0.323394	7	24193947	24211443	-1	protein_coding	zinc finger protein 111 [Source:MGI Symbol;Acc:MGI:1929114]	ENSMUST00000056683,ENSMUST00000073833,ENSMUST00000086006,ENSMUST00000142218,ENSMUST00000148050,ENSMUST00000160563	17.4962	265	12.1798	137	12.0682	150	15.198	216	8.76603	98	9.46469	119
ENSMUSG00000087590	2410004N09Rik	27.2881	27.2386	24.6752	29.9504	-1.09865	-0.135727	0.582146	0.739686	18	33794892	33795986	1	lincRNA	RIKEN cDNA 2410004N09 gene [Source:MGI Symbol;Acc:MGI:1916999]	ENSMUST00000146010,ENSMUST00000179138	22.448	340	27.649	311	31.6187	393	19.9122	283	38.9999	436	30.9392	389
ENSMUSG00000087575	Gm12976	3.44993	4.26987	2.51931	3.56061	1.20263	0.266197	0.389782	0.57753	4	129261965	129265010	1	lincRNA	predicted gene 12976 [Source:MGI Symbol;Acc:MGI:3650499]	ENSMUST00000150171,ENSMUST00000153817	4.15948	63	3.82285	43	4.82728	60	3.23661	46	4.02522	45	3.42001	43
ENSMUSG00000087569	Gm8464	2.6426	2.60834	2.55317	2.7663	-1.04982	-0.0701364	0.828387	0.907473	X	152489661	152491860	-1	pseudogene	predicted pseudogene 8464 [Source:MGI Symbol;Acc:MGI:3645517]	ENSMUST00000140208,ENSMUST00000146697	2.57492	39	2.75601	31	2.4941	31	1.68867	24	3.66742	41	2.9428	37
ENSMUSG00000087560	Gm15396	1.24256	1.08237	1.45321	1.19212	-1.08831	-0.122083	0.800253	0.89016	7	44579968	44590624	-1	processed_transcript	predicted gene 15396 [Source:MGI Symbol;Acc:MGI:3705202]	ENSMUST00000148180	0.990352	15	0.889035	10	1.36773	17	0.703611	10	1.52064	17	1.3521	17
ENSMUSG00000087547	2410019O14Rik	6.61296	7.413	6.61315	5.81273	1.28433	0.361014	0.159579	0.316656	2	157595583	157597320	-1	lincRNA	RIKEN cDNA 2410019O14 gene [Source:MGI Symbol;Acc:MGI:1925566]	ENSMUST00000131365	7.39463	112	7.20118	81	7.6432	95	3.86986	55	7.60319	85	5.96514	75
ENSMUSG00000087528	9830144P21Rik	6.20868	7.83898	5.91656	4.87049	1.59767	0.675968	0.016161	0.0592818	2	129205958	129230579	-1	processed_transcript	RIKEN cDNA 9830144P21 gene [Source:MGI Symbol;Acc:MGI:3041171]	ENSMUST00000126080,ENSMUST00000127525	7.26258	110	7.6457	86	8.60865	107	6.19177	88	3.48852	39	4.93118	62
ENSMUSG00000087523	Gm12319	1.03048	1.38742	0.923055	0.780974	1.79866	0.84692	0.0316829	0.0977125	11	70654741	70656493	-1	lincRNA	predicted gene 12319 [Source:MGI Symbol;Acc:MGI:3649749]	ENSMUST00000131642	1.45252	22	1.42246	16	1.28727	16	0.633249	9	1.07339	12	0.636281	8
ENSMUSG00000087501	Gm12116	1.07287	1.24809	1.06072	0.909785	1.35318	0.436357	0.528593	0.699351	11	33204055	33221477	1	lincRNA	predicted gene 12116 [Source:MGI Symbol;Acc:MGI:3652289]	ENSMUST00000131851	0.924329	14	0.889035	10	1.93091	24	1.40722	20	0.447247	5	0.874887	11
ENSMUSG00000087497	2810001G20Rik	1.78408	1.44678	1.88488	2.02056	-1.41558	-0.501391	0.176173	0.338921	11	64079484	64083259	1	antisense	RIKEN cDNA 2810001G20 gene [Source:MGI Symbol;Acc:MGI:1913706]	ENSMUST00000135037,ENSMUST00000146333	0.792282	12	1.77807	20	1.77	22	1.6183	23	2.05733	23	2.38606	30
ENSMUSG00000087474	Gm12100	4.36055	4.27458	4.92869	3.87838	1.10136	0.139288	0.588729	0.744478	11	30750832	30756147	1	processed_transcript	predicted gene 12100 [Source:MGI Symbol;Acc:MGI:3651586]	ENSMUST00000150255	4.75369	72	3.64504	41	4.42501	55	4.01058	57	2.77293	31	4.85165	61
ENSMUSG00000087412	Gm15501	103.81	144.611	106.629	60.1912	2.40152	1.26395	0.0840741	0.200693	7	93178983	93179669	-1	pseudogene	predicted pseudogene 15501 [Source:MGI Symbol;Acc:MGI:3704296]	ENSMUST00000133910,ENSMUST00000140687	175.556	2659	99.2163	1116	159.059	1977	165.067	2346	8.58713	96	6.91956	87
ENSMUSG00000087411	Gm16048	2.31608	2.46493	2.41154	2.07176	1.20307	0.266726	0.366903	0.556371	3	90451583	90457095	1	antisense	predicted gene 16048 [Source:MGI Symbol;Acc:MGI:3801855]	ENSMUST00000134250	2.83901	43	2.22259	25	2.33319	29	2.04047	29	2.50458	28	1.67024	21
ENSMUSG00000087408	Cers1	1.38725	1.17614	1.4161	1.5695	-1.36944	-0.453591	0.321197	0.508602	8	70315775	70331592	1	protein_coding	ceramide synthase 1 [Source:MGI Symbol;Acc:MGI:2136690]	ENSMUST00000136257,ENSMUST00000140239,ENSMUST00000165819	0.594211	9	1.24465	14	1.68955	21	2.39228	34	0.805044	9	1.51117	19
ENSMUSG00000087403	Kantr	1.19793	1.15126	1.34144	1.10109	1.04838	0.0681557	0.892119	0.941134	X	152298500	152327495	-1	lincRNA	Kdm5c adjacent non-coding transcript [Source:MGI Symbol;Acc:MGI:1920247]	ENSMUST00000125102,ENSMUST00000135115,ENSMUST00000141922,ENSMUST00000148326,ENSMUST00000149098,ENSMUST00000154085,ENSMUST00000181635	0.858305	13	1.06684	12	1.52864	19	1.19614	17	1.78899	20	0.318141	4
ENSMUSG00000087396	4933407K13Rik	4.23794	4.5048	3.75131	4.45772	1.00904	0.0129775	0.962762	0.979819	X	75706932	75764699	-1	processed_transcript	RIKEN cDNA 4933407K13 gene [Source:MGI Symbol;Acc:MGI:1921646]	ENSMUST00000129980,ENSMUST00000130744,ENSMUST00000138943,ENSMUST00000140409,ENSMUST00000151267	5.21586	79	4.35627	49	3.94228	49	5.69925	81	3.93577	44	3.73815	47
ENSMUSG00000087371	Gm15541	5.84072	5.36837	5.64195	6.51185	-1.20735	-0.271839	0.321472	0.508919	7	27502718	27508122	-1	antisense	predicted gene 15541 [Source:MGI Symbol;Acc:MGI:3782989]	ENSMUST00000147449	4.75369	72	5.1564	58	6.19501	77	4.78455	68	8.94493	100	5.80607	73
ENSMUSG00000087370	Tmem170b	7.25405	6.71974	7.35243	7.68998	-1.1374	-0.185733	0.411693	0.599264	13	41606216	41641347	1	protein_coding	transmembrane protein 170B [Source:MGI Symbol;Acc:MGI:3647046]	ENSMUST00000129449	7.92282	120	5.1564	58	7.08001	88	7.9508	113	7.96099	89	7.15817	90
ENSMUSG00000087368	BC065397	3.45949	4.00991	3.51213	2.85644	1.40486	0.490425	0.174356	0.336042	X	136741824	136803364	1	processed_transcript	cDNA sequence BC065397 [Source:MGI Symbol;Acc:MGI:3584520]	ENSMUST00000125022,ENSMUST00000131947,ENSMUST00000134066,ENSMUST00000134672,ENSMUST00000145620,ENSMUST00000146801,ENSMUST00000152379	4.35755	66	2.84491	32	4.82728	60	2.74408	39	2.32568	26	3.49955	44
ENSMUSG00000087367	Gm15491	1.75373	1.58594	0.813085	2.86218	-1.79476	-0.843792	0.0520131	0.141386	19	45749508	45752310	1	antisense	predicted gene 15491 [Source:MGI Symbol;Acc:MGI:3782937]	ENSMUST00000133963	1.18842	18	1.15575	13	2.41364	30	1.6183	23	3.30962	37	3.65862	46
ENSMUSG00000087354	4930404I05Rik	1.20611	1.20714	1.14348	1.2677	-1.03289	-0.0466801	0.947723	0.972304	16	91011249	91016743	1	processed_transcript	RIKEN cDNA 4930404I05 gene [Source:MGI Symbol;Acc:MGI:1914644]	ENSMUST00000125902,ENSMUST00000154854	1.25445	19	0.355614	4	2.01137	25	0.562888	8	2.68348	30	0.556746	7
ENSMUSG00000087338	Scpep1os	1.35023	1.35783	1.42551	1.26734	1.06539	0.091375	0.818051	0.901532	11	88905928	88936061	1	antisense	serine carboxypeptidase 1, opposite strand [Source:MGI Symbol;Acc:MGI:1921171]	ENSMUST00000139592	1.1224	17	1.42246	16	1.52864	19	1.33686	19	1.43119	16	1.03396	13
ENSMUSG00000087306	A230004M16Rik	143.654	185.961	162.526	82.4768	2.25357	1.17221	0.00668466	0.0300387	11	41710342	41973117	1	processed_transcript	RIKEN cDNA A230004M16 gene [Source:MGI Symbol;Acc:MGI:2445050]	ENSMUST00000125365,ENSMUST00000139508,ENSMUST00000155032	225.338	3413	167.05	1879	165.495	2057	168.093	2389	27.6398	309	51.6979	650
ENSMUSG00000087303	Lipo2	2.85452	3.00939	2.64455	2.90963	1.03715	0.052622	0.846241	0.916365	19	33719670	33769142	-1	protein_coding	lipase, member O2 [Source:MGI Symbol;Acc:MGI:3644466]	ENSMUST00000147153	3.03708	46	2.93382	33	3.05728	38	2.81444	40	3.13073	35	2.78373	35
ENSMUSG00000087299	Gm12953	5.88953	6.13911	5.0571	6.47237	-1.0515	-0.0724444	0.777188	0.875361	4	116551740	116552627	1	antisense	predicted gene 12953 [Source:MGI Symbol;Acc:MGI:3649497]	ENSMUST00000138426	5.21586	79	6.84557	77	6.35592	79	4.85491	69	8.67658	97	5.8856	74
ENSMUSG00000087283	Gm13580	1.34458	1.33777	1.26451	1.43146	-1.0539	-0.0757387	0.83796	0.91208	2	60411525	60412579	1	antisense	predicted gene 13580 [Source:MGI Symbol;Acc:MGI:3650460]	ENSMUST00000131457	1.32047	20	1.24465	14	1.44818	18	0.914694	13	1.78899	20	1.5907	20
ENSMUSG00000087267	4933427J07Rik	29.4014	38.9835	34.7132	14.5077	2.68244	1.42355	0.0507217	0.138686	2	128955671	128957861	-1	antisense	RIKEN cDNA 4933427J07 gene [Source:MGI Symbol;Acc:MGI:1918470]	ENSMUST00000156275	51.6964	783	33.0721	372	32.1819	400	37.1506	528	0.805044	9	5.56746	70
ENSMUSG00000087262	Gm15250	1.36209	1.40384	1.0876	1.59482	-1.12588	-0.171059	0.656944	0.797849	X	4048539	4051417	-1	pseudogene	predicted gene 15250 [Source:MGI Symbol;Acc:MGI:3826599]	ENSMUST00000146820	1.18842	18	1.33355	15	1.68955	21	1.19614	17	2.23623	25	1.3521	17
ENSMUSG00000087260	Lamtor5	27.6971	27.0857	25.3513	30.6542	-1.13079	-0.177326	0.32911	0.516768	3	107278858	107284079	1	protein_coding	late endosomal/lysosomal adaptor, MAPK and MTOR activator 5 [Source:MGI Symbol;Acc:MGI:1915826]	ENSMUST00000145735	24.0986	365	29.1603	328	27.9982	348	23.8524	339	37.5687	420	30.5415	384
ENSMUSG00000087259	2610035D17Rik	1.00615	0.586485	0.89679	1.53519	-2.62559	-1.39264	0.00172668	0.0101784	11	113043895	113201838	-1	lincRNA	RIKEN cDNA 2610035D17 gene [Source:MGI Symbol;Acc:MGI:1919636]	ENSMUST00000127263,ENSMUST00000136438,ENSMUST00000145206,ENSMUST00000150712	0.396141	6	0.800131	9	0.563183	7	1.19614	17	2.05733	23	1.3521	17
ENSMUSG00000087249	Gm16062	0.930056	0.758037	0.793108	1.23902	-1.57097	-0.651652	0.185007	0.350568	11	59810080	59818491	1	antisense	predicted gene 16062 [Source:MGI Symbol;Acc:MGI:3802162]	ENSMUST00000151825	1.1224	17	0.26671	3	0.885002	11	0.844333	12	1.52064	17	1.3521	17
ENSMUSG00000087236	Gm1305	1.20892	0.742534	1.14276	1.74146	-2.33193	-1.22153	0.00487712	0.0235646	1	179695297	179745185	-1	protein_coding	predicted gene 1305 [Source:MGI Symbol;Acc:MGI:2686151]	ENSMUST00000131716	0.792282	12	0.711228	8	0.724092	9	2.32191	33	1.78899	20	1.11349	14
ENSMUSG00000087235	Gm4750	2.6426	2.60834	2.55317	2.7663	-1.04981	-0.0701223	0.828341	0.907473	X	152432477	152434676	1	pseudogene	predicted gene 4750 [Source:MGI Symbol;Acc:MGI:3647391]	ENSMUST00000151942,ENSMUST00000152262	2.57492	39	2.75601	31	2.4941	31	1.68867	24	3.66742	41	2.9428	37
ENSMUSG00000087213	2810408I11Rik	4.00598	3.33654	3.46539	5.21601	-1.55695	-0.638721	0.0229544	0.0771184	1	64679871	64690659	-1	processed_transcript	RIKEN cDNA 2810408I11 gene [Source:MGI Symbol;Acc:MGI:1917191]	ENSMUST00000122813,ENSMUST00000150749,ENSMUST00000186325	2.90503	44	3.64504	41	3.45955	43	3.7995	54	7.15595	80	4.69258	59
ENSMUSG00000087207	Gm13147	55.662	62.7128	61.8983	42.375	1.47771	0.563365	0.000672	0.00467156	4	147230284	147259338	1	pseudogene	predicted gene 13147 [Source:MGI Symbol;Acc:MGI:3651740]	ENSMUST00000125785,ENSMUST00000177526	66.5517	1008	62.8548	707	58.7319	730	49.886	709	30.9495	346	46.2895	582
ENSMUSG00000087193	Gm14820	20.5121	27.7078	21.9888	11.8397	2.34155	1.22747	3.24586e-15	2.54743e-13	X	8042943	8074619	1	antisense	predicted gene 14820 [Source:MGI Symbol;Acc:MGI:3713695]	ENSMUST00000126286,ENSMUST00000145941,ENSMUST00000149438,ENSMUST00000153013,ENSMUST00000188632	27.0696	410	26.8489	302	29.2051	363	10.9763	156	11.8968	133	12.6461	159
ENSMUSG00000087179	Gm14230	13.3334	15.5607	15.6356	8.80403	1.75863	0.814451	0.014678	0.0551304	2	156833049	156839892	-1	lincRNA	predicted gene 14230 [Source:MGI Symbol;Acc:MGI:3652157]	ENSMUST00000134838,ENSMUST00000137463,ENSMUST00000149275	19.0808	289	13.6022	153	13.9991	174	15.2683	217	3.66742	41	7.47631	94
ENSMUSG00000087174	5530601H04Rik	11.5675	10.9893	11.5718	12.1413	-1.10244	-0.140694	0.491144	0.669712	X	105037197	105079609	-1	processed_transcript	RIKEN cDNA 5530601H04 gene [Source:MGI Symbol;Acc:MGI:1918695]	ENSMUST00000123850,ENSMUST00000127409,ENSMUST00000127533,ENSMUST00000135114,ENSMUST00000136211,ENSMUST00000138137,ENSMUST00000138460,ENSMUST00000140954,ENSMUST00000141136,ENSMUST00000144366,ENSMUST00000144774,ENSMUST00000144849,ENSMUST00000146227,ENSMUST00000147478,ENSMUST00000154334,ENSMUST00000156974	10.1676	154	10.4906	118	12.3096	153	10.132	144	14.0435	157	12.2484	154
ENSMUSG00000087166	L1td1	656.101	768.461	720.719	479.122	1.60375	0.681447	1.70207e-05	0.000203149	4	98726734	98738480	1	protein_coding	LINE-1 type transposase domain containing 1 [Source:MGI Symbol;Acc:MGI:3578435]	ENSMUST00000152889,ENSMUST00000154279,ENSMUST00000171708,ENSMUST00000173659	816.05	12360	754.702	8489	734.632	9131	554.375	7879	411.825	4604	471.166	5924
ENSMUSG00000087153	Gm6483	36.3377	41.5337	32.6375	34.842	1.19072	0.251837	0.233375	0.410092	8	19682268	19698275	1	protein_coding	predicted gene 6483 [Source:MGI Symbol;Acc:MGI:3644574]	ENSMUST00000127799,ENSMUST00000133001,ENSMUST00000136929,ENSMUST00000144307,ENSMUST00000153710,ENSMUST00000155660	34.0021	515	44.0961	496	46.5028	578	36.1656	514	32.649	365	35.7113	449
ENSMUSG00000087150	BC064078	3.53665	2.87064	3.18849	4.55082	-1.58648	-0.665832	0.0254141	0.0831673	6	128992961	129008040	1	pseudogene	cDNA sequence BC064078 [Source:MGI Symbol;Acc:MGI:3040692]	ENSMUST00000122939,ENSMUST00000131176	2.11275	32	3.20053	36	3.29864	41	3.09589	44	5.54586	62	5.01072	63
ENSMUSG00000087141	Plcxd2	2.48991	2.53407	2.89434	2.04133	1.23529	0.304847	0.376103	0.564865	16	45959263	46010218	-1	protein_coding	phosphatidylinositol-specific phospholipase C, X domain containing 2 [Source:MGI Symbol;Acc:MGI:3647874]	ENSMUST00000130481	3.16913	48	1.77807	20	2.655	33	2.74408	39	1.07339	12	2.30652	29
ENSMUSG00000087138	Gm15545	1.99099	2.29091	1.36296	2.3191	-1.02195	-0.03133	0.921467	0.95809	7	44986900	44994597	1	processed_transcript	predicted gene 15545 [Source:MGI Symbol;Acc:MGI:3782994]	ENSMUST00000123517,ENSMUST00000141011,ENSMUST00000150613,ENSMUST00000152595	1.91468	29	2.22259	25	2.73546	34	2.60336	37	1.96788	22	2.38606	30
ENSMUSG00000087135	Gm16096	1.51515	2.37184	1.32253	0.851089	2.77168	1.47076	0.000171058	0.0014541	9	40780742	40784181	-1	processed_transcript	predicted gene 16096 [Source:MGI Symbol;Acc:MGI:3801985]	ENSMUST00000132716,ENSMUST00000149386	2.17878	33	2.84491	32	2.09182	26	0.773972	11	0.983942	11	0.795352	10
ENSMUSG00000087128	Gm12655	1.3772	1.41904	1.51632	1.19623	1.19008	0.251053	0.499825	0.677152	4	94460931	94477180	-1	processed_transcript	predicted gene 12655 [Source:MGI Symbol;Acc:MGI:3651648]	ENSMUST00000127678,ENSMUST00000133884	1.38649	21	1.42246	16	1.44818	18	0.914694	13	1.16284	13	1.51117	19
ENSMUSG00000087113	Gm11714	0.926335	0.778151	0.783484	1.21737	-1.55873	-0.640367	0.158684	0.315533	11	107428276	107435686	1	processed_transcript	predicted gene 11714 [Source:MGI Symbol;Acc:MGI:3649214]	ENSMUST00000136927	0.594211	9	0.533421	6	1.20682	15	1.2665	18	1.43119	16	0.954422	12
ENSMUSG00000087107	AI662270	51.5962	57.0538	52.3226	45.4123	1.25735	0.330382	0.0168151	0.0610794	11	83223576	83226604	1	lincRNA	expressed sequence AI662270 [Source:MGI Symbol;Acc:MGI:2144254]	ENSMUST00000142709,ENSMUST00000143673,ENSMUST00000145461	57.2424	867	59.2097	666	54.7092	680	40.8798	581	49.4655	553	45.8918	577
ENSMUSG00000087060	Eldr	1.31559	1.11677	1.05217	1.77784	-1.5619	-0.643306	0.124256	0.267057	11	16935154	16951282	-1	processed_transcript	Egfr long non-coding downstream RNA [Source:MGI Symbol;Acc:MGI:1919985]	ENSMUST00000123734,ENSMUST00000129735,ENSMUST00000130392,ENSMUST00000136053,ENSMUST00000139271,ENSMUST00000139493,ENSMUST00000142777	1.25445	19	0.889035	10	1.20682	15	1.40722	20	2.41513	27	1.51117	19
ENSMUSG00000087042	Gm11611	1.28068	1.39028	1.2002	1.25155	1.09822	0.135169	0.764745	0.868195	11	97519612	97521895	-1	sense_intronic	predicted gene 11611 [Source:MGI Symbol;Acc:MGI:3707011]	ENSMUST00000134289	1.1224	17	1.60026	18	1.44818	18	1.54794	22	1.25229	14	0.954422	12
ENSMUSG00000087026	A230103J11Rik	1.16492	1.39734	1.10149	0.995929	1.38873	0.473768	0.344108	0.532468	8	85053160	85060460	-1	processed_transcript	RIKEN cDNA A230103J11 gene [Source:MGI Symbol;Acc:MGI:2444082]	ENSMUST00000125244,ENSMUST00000156084	1.45252	22	0.889035	10	1.85046	23	1.40722	20	0.626145	7	0.954422	12
ENSMUSG00000087009	Nphs1os	6.13269	9.38586	5.44418	3.56804	2.63426	1.3974	8.97842e-10	2.86524e-08	7	30462164	30465591	-1	antisense	nephrosis 1 homolog, nephrin, opposite strand [Source:MGI Symbol;Acc:MGI:2675468]	ENSMUST00000152625	9.37534	142	8.00131	90	10.7809	134	3.44769	49	3.75687	42	3.49955	44
ENSMUSG00000086968	4933431E20Rik	4.488	3.36755	4.06779	6.02865	-1.7873	-0.837785	0.00201177	0.0115365	3	107888850	107896213	-1	processed_transcript	RIKEN cDNA 4933431E20 gene [Source:MGI Symbol;Acc:MGI:3584041]	ENSMUST00000131345,ENSMUST00000133570,ENSMUST00000135512,ENSMUST00000137800,ENSMUST00000137970,ENSMUST00000138472,ENSMUST00000144591,ENSMUST00000145191,ENSMUST00000146337,ENSMUST00000152663,ENSMUST00000154329,ENSMUST00000163675	3.56527	54	2.75601	31	3.78137	47	7.59899	108	5.63531	63	4.85165	61
ENSMUSG00000086967	4930566F21Rik	24.6229	28.2728	20.8029	24.7931	1.1408	0.190052	0.367901	0.55731	5	31486629	31495179	-1	processed_transcript	RIKEN cDNA 4930566F21 gene [Source:MGI Symbol;Acc:MGI:1923094]	ENSMUST00000130898,ENSMUST00000134615	23.4383	355	30.405	342	30.9751	385	19.4197	276	29.4288	329	25.5308	321
ENSMUSG00000086965	Gm16314	4.1673	4.21885	4.46938	3.81367	1.10389	0.142601	0.637497	0.781614	16	18498901	18501658	1	protein_coding	predicted gene 16314 [Source:MGI Symbol;Acc:MGI:3833934]	ENSMUST00000146673	5.47995	83	3.55614	40	3.62046	45	5.34744	76	2.59403	29	3.49955	44
ENSMUSG00000086930	Frs3os	1.53858	1.35108	1.32515	1.93953	-1.45994	-0.545906	0.114236	0.25107	17	47699971	47701996	-1	antisense	fibroblast growth factor receptor substrate 3, opposite strand [Source:MGI Symbol;Acc:MGI:3713047]	ENSMUST00000136531,ENSMUST00000143962,ENSMUST00000144979	0.924329	14	1.60026	18	1.52864	19	2.11083	30	1.87844	21	1.82931	23
ENSMUSG00000086922	Gm13835	9.94051	16.4356	2.77047	10.6155	1.54862	0.630988	0.583232	0.740296	6	31141979	31142663	-1	pseudogene	predicted gene 13835 [Source:MGI Symbol;Acc:MGI:3650921]	ENSMUST00000118459	5.67802	86	13.78	155	29.8487	371	0	0	23.9724	268	7.87398	99
ENSMUSG00000086919	Gm11497	1.53618	1.556	1.78825	1.26428	1.218	0.284509	0.491031	0.669712	11	89124456	89126706	-1	lincRNA	predicted gene 11497 [Source:MGI Symbol;Acc:MGI:3651117]	ENSMUST00000138295	1.05638	16	1.60026	18	2.01137	25	1.40722	20	1.43119	16	0.954422	12
ENSMUSG00000086907	Gm15298	3.52217	3.90511	3.79806	2.86334	1.35779	0.441261	0.120855	0.262328	X	141900582	141902455	-1	lincRNA	predicted gene 15298 [Source:MGI Symbol;Acc:MGI:3705276]	ENSMUST00000145916	4.55562	69	3.37833	38	3.78137	47	3.72914	53	2.23623	25	2.62466	33
ENSMUSG00000086877	A230072C01Rik	1.24324	1.3282	0.736519	1.66501	-1.25766	-0.33074	0.361017	0.550206	X	20961684	20986737	1	processed_transcript	RIKEN cDNA A230072C01 gene [Source:MGI Symbol;Acc:MGI:2444644]	ENSMUST00000123462,ENSMUST00000136447	1.1224	17	1.33355	15	1.52864	19	1.33686	19	1.43119	16	2.22698	28
ENSMUSG00000086859	2810008D09Rik	14.1857	15.1255	12.9884	14.4433	1.04898	0.0689824	0.795671	0.887299	11	117076790	117078955	1	lincRNA	RIKEN cDNA 2810008D09 gene [Source:MGI Symbol;Acc:MGI:1924222]	ENSMUST00000145438,ENSMUST00000149822,ENSMUST00000182811	12.3464	187	13.1577	148	19.8723	247	9.92091	141	17.9793	201	15.4298	194
ENSMUSG00000086841	2410006H16Rik	65.4913	57.1918	55.159	84.1232	-1.47062	-0.556423	0.0286317	0.0905151	11	62602877	62604807	1	processed_transcript	RIKEN cDNA 2410006H16 gene [Source:MGI Symbol;Acc:MGI:1916471]	ENSMUST00000131787	45.2921	686	60.6322	682	65.651	816	54.6705	777	113.869	1273	83.8301	1054
ENSMUSG00000086825	Gm15675	0.887003	0.794998	0.649132	1.21688	-1.5176	-0.601792	0.156626	0.312905	1	130429781	130437191	-1	lincRNA	predicted gene 15675 [Source:MGI Symbol;Acc:MGI:3783117]	ENSMUST00000130486	0.924329	14	0.977938	11	0.482728	6	1.12578	16	1.25229	14	1.27256	16
ENSMUSG00000086813	Gm13657	1.63479	1.3846	1.50585	2.01393	-1.45212	-0.538164	0.121053	0.262584	2	75777188	75782306	1	processed_transcript	predicted gene 13657 [Source:MGI Symbol;Acc:MGI:3650031]	ENSMUST00000135682	1.45252	22	1.33355	15	1.36773	17	2.533	36	2.23623	25	1.27256	16
ENSMUSG00000086810	Gm13110	16.0713	20.0707	16.1779	11.9655	1.67325	0.74265	0.000201978	0.0016764	4	154645754	154655318	-1	processed_transcript	predicted gene 13110 [Source:MGI Symbol;Acc:MGI:3651716]	ENSMUST00000138077	21.9198	332	18.5808	209	19.7114	245	13.5797	193	9.03438	101	13.2824	167
ENSMUSG00000086807	C330013F16Rik	3.21088	2.58347	3.68829	3.36088	-1.30208	-0.38082	0.148272	0.301207	X	139240226	139357738	-1	processed_transcript	RIKEN cDNA C330013F16 gene [Source:MGI Symbol;Acc:MGI:1925776]	ENSMUST00000126339,ENSMUST00000126591	2.83901	43	2.5782	29	2.33319	29	3.86986	55	2.95183	33	3.26094	41
ENSMUSG00000086798	Gm16222	1.2183	1.63753	1.32659	0.690785	2.36564	1.24223	0.0170153	0.0614967	10	76078617	76080502	1	antisense	predicted gene 16222 [Source:MGI Symbol;Acc:MGI:3801901]	ENSMUST00000124320	1.58456	24	1.15575	13	2.17228	27	0.422166	6	0.536696	6	1.11349	14
ENSMUSG00000086784	Isoc2a	20.2752	28.7169	20.0389	12.0699	2.37819	1.24987	2.20116e-13	1.20786e-11	7	4877053	4895717	1	protein_coding	isochorismatase domain containing 2a [Source:MGI Symbol;Acc:MGI:3609243]	ENSMUST00000125249	26.0793	395	31.0273	349	29.0441	361	10.4838	149	11.8073	132	13.9187	175
ENSMUSG00000086782	E130102H24Rik	2.44671	1.93582	1.92697	3.47735	-1.7945	-0.843579	0.00640798	0.0290864	4	101346531	101356735	-1	lincRNA	RIKEN cDNA E130102H24 gene [Source:MGI Symbol;Acc:MGI:1925116]	ENSMUST00000144604,ENSMUST00000189920	1.84866	28	1.86697	21	2.09182	26	3.09589	44	3.04128	34	4.2949	54
ENSMUSG00000086753	Gm15751	1.03591	0.953042	1.00605	1.14864	-1.2048	-0.268791	0.612447	0.763452	5	123508395	123514011	1	processed_transcript	predicted gene 15751 [Source:MGI Symbol;Acc:MGI:3783193]	ENSMUST00000134552	1.25445	19	0.800131	9	0.804547	10	1.47758	21	0.536696	6	1.43163	18
ENSMUSG00000086748	Gm13261	2.61039	2.07719	1.99579	3.75818	-1.80598	-0.852778	0.0087081	0.0368844	2	10339283	10374041	-1	processed_transcript	predicted gene 13261 [Source:MGI Symbol;Acc:MGI:3650831]	ENSMUST00000137351	1.9807	30	2.40039	27	1.85046	23	2.8848	41	3.93577	44	4.45397	56
ENSMUSG00000086740	Gm17029	1.70609	1.85424	1.6218	1.64222	1.13292	0.180042	0.654975	0.795959	4	148960297	148984671	1	antisense	predicted gene 17029 [Source:MGI Symbol;Acc:MGI:4937856]	ENSMUST00000145143,ENSMUST00000146124,ENSMUST00000153443	1.65059	25	2.22259	25	1.68955	21	1.47758	21	2.41513	27	1.03396	13
ENSMUSG00000086730	Gm11607	0.797281	1.01313	0.954794	0.423917	2.29476	1.19835	0.0261102	0.0848895	1	63200313	63207967	1	processed_transcript	predicted gene 11607 [Source:MGI Symbol;Acc:MGI:3651341]	ENSMUST00000141027,ENSMUST00000189722	1.32047	20	1.15575	13	0.563183	7	0.844333	12	0.268348	3	0.15907	2
ENSMUSG00000086725	A630052C17Rik	1.80674	1.6965	1.78749	1.93622	-1.14951	-0.201015	0.601881	0.755044	11	29170909	29173558	-1	processed_transcript	RIKEN cDNA A630052C17 gene [Source:MGI Symbol;Acc:MGI:2444673]	ENSMUST00000129876	1.45252	22	1.86697	21	1.77	22	2.11083	30	1.78899	20	1.90884	24
ENSMUSG00000086714	0610009E02Rik	1.96418	1.27344	1.13208	3.48702	-2.73107	-1.44947	0.00295823	0.0158151	2	26445696	26459390	1	processed_transcript	RIKEN cDNA 0610009E02 gene [Source:MGI Symbol;Acc:MGI:3698435]	ENSMUST00000133463,ENSMUST00000139144,ENSMUST00000151521	0.924329	14	1.68917	19	1.20682	15	1.2665	18	5.45641	61	3.73815	47
ENSMUSG00000086691	Gm15432	5.00648	4.5467	3.63831	6.83443	-1.49234	-0.577575	0.141572	0.292169	X	29564014	29564208	-1	pseudogene	predicted gene 15432 [Source:MGI Symbol;Acc:MGI:3801969]	ENSMUST00000121106	4.95176	75	3.37833	38	5.31001	66	3.30697	47	10.1972	114	6.9991	88
ENSMUSG00000086655	C330018A13Rik	1.04863	1.22287	1.03493	0.888082	1.37413	0.458521	0.229929	0.405808	5	116123614	116129110	1	processed_transcript	RIKEN cDNA C330018A13 gene [Source:MGI Symbol;Acc:MGI:2444781]	ENSMUST00000127792	1.38649	21	1.15575	13	1.12637	14	0.914694	13	0.715595	8	1.03396	13
ENSMUSG00000086649	Gm15286	1.1464	1.22175	0.906759	1.31069	-1.08162	-0.113199	0.761341	0.866189	13	111580261	111644830	1	processed_transcript	predicted gene 15286 [Source:MGI Symbol;Acc:MGI:3705204]	ENSMUST00000150623,ENSMUST00000156236	1.18842	18	1.51136	17	0.965456	12	1.40722	20	1.25229	14	1.27256	16
ENSMUSG00000086646	5133400J02Rik	1.34148	1.33091	1.17307	1.52047	-1.1286	-0.174529	0.63477	0.77997	11	51189833	51220418	-1	lincRNA	RIKEN cDNA 5133400J02 gene [Source:MGI Symbol;Acc:MGI:1918547]	ENSMUST00000137964,ENSMUST00000143209	1.78263	27	1.24465	14	0.965456	12	1.68867	24	1.52064	17	1.3521	17
ENSMUSG00000086629	2810403D21Rik	8.11697	7.58303	7.70806	9.05981	-1.1942	-0.256045	0.31856	0.505554	X	108834478	108974906	1	processed_transcript	RIKEN cDNA 2810403D21 gene [Source:MGI Symbol;Acc:MGI:1917214]	ENSMUST00000123040,ENSMUST00000124329,ENSMUST00000131640,ENSMUST00000144421,ENSMUST00000145250,ENSMUST00000151166,ENSMUST00000152089,ENSMUST00000153212	6.33825	96	8.44583	95	7.96501	99	7.45827	106	11.4495	128	8.27166	104
ENSMUSG00000086607	4930511M06Rik	4.69159	5.46141	4.61455	3.99881	1.36928	0.453417	0.0574287	0.151548	18	57373455	57552397	-1	processed_transcript	RIKEN cDNA 4930511M06 gene [Source:MGI Symbol;Acc:MGI:1922334]	ENSMUST00000130696,ENSMUST00000130724,ENSMUST00000137603,ENSMUST00000151209,ENSMUST00000153884	5.74404	87	4.44517	50	6.19501	77	4.36239	62	4.29357	48	3.34048	42
ENSMUSG00000086605	Gm14290	1.64485	1.78171	1.90283	1.25	1.43008	0.516097	0.109933	0.244595	2	167098794	167101826	-1	lincRNA	predicted gene 14290 [Source:MGI Symbol;Acc:MGI:3649702]	ENSMUST00000144351,ENSMUST00000148226	1.71661	26	1.77807	20	1.85046	23	1.12578	16	1.43119	16	1.19303	15
ENSMUSG00000086596	Susd5	1.17401	1.04112	1.33191	1.14901	-1.07205	-0.100378	0.813087	0.898205	9	114057354	114098733	1	protein_coding	sushi domain containing 5 [Source:MGI Symbol;Acc:MGI:2685972]	ENSMUST00000135338	1.18842	18	0.889035	10	1.04591	13	0.703611	10	1.78899	20	0.954422	12
ENSMUSG00000086587	Gm11837	0.88627	0.546408	0.634034	1.47837	-2.66783	-1.41567	0.00114161	0.00720829	4	14929908	14953030	1	antisense	predicted gene 11837 [Source:MGI Symbol;Acc:MGI:3702175]	ENSMUST00000136992,ENSMUST00000137532,ENSMUST00000152024	0.462164	7	0.533421	6	0.643637	8	1.05542	15	1.78899	20	1.5907	20
ENSMUSG00000086584	Gm12002	14.5589	16.1101	13.5464	14.0201	1.15005	0.201692	0.316686	0.503593	11	12314514	12351028	1	antisense	predicted gene 12002 [Source:MGI Symbol;Acc:MGI:3651521]	ENSMUST00000143593,ENSMUST00000153794,ENSMUST00000174550	16.1097	244	15.647	176	16.5737	206	12.8057	182	14.2224	159	15.0321	189
ENSMUSG00000086583	Gm15500	1547.48	1446.72	1475.26	1720.45	-1.18919	-0.24998	0.120979	0.262471	7	114705217	114706235	-1	pseudogene	predicted pseudogene 15500 [Source:MGI Symbol;Acc:MGI:3782947]	ENSMUST00000071523,ENSMUST00000071641	1347.47	20409	1518.83	17084	1473.85	18319	1403.84	19952	1986.58	22209	1770.93	22266
ENSMUSG00000086563	Gm14136	23.9038	35.8121	27.2181	8.68116	4.09793	2.0349	8.68077e-10	2.77682e-08	2	150704536	150706876	-1	lincRNA	predicted gene 14136 [Source:MGI Symbol;Acc:MGI:3650105]	ENSMUST00000147128	34.3322	520	36.0948	406	37.0092	460	14.2833	203	3.48852	39	8.27166	104
ENSMUSG00000086549	Gm13648	0.720229	0.423059	0.471279	1.26635	-2.87549	-1.52381	0.00156764	0.0094093	4	156052715	156059802	-1	processed_transcript	predicted gene 13648 [Source:MGI Symbol;Acc:MGI:3652033]	ENSMUST00000138361	0.528188	8	0.177807	2	0.563183	7	1.05542	15	1.07339	12	1.67024	21
ENSMUSG00000086537	Nespas	3.47673	3.39125	3.46348	3.57546	-1.05372	-0.0754901	0.755021	0.862076	2	174281237	174295436	-1	antisense	neuroendocrine secretory protein antisense [Source:MGI Symbol;Acc:MGI:1861674]	ENSMUST00000143738,ENSMUST00000150276,ENSMUST00000151472	3.43322	52	3.20053	36	3.54001	44	3.65877	52	3.48852	39	3.57908	45
ENSMUSG00000086503	Xist	3.69266	4.42694	3.18405	3.46697	1.2747	0.350155	0.38467	0.573079	X	103460375	103483217	-1	lincRNA	inactive X specific transcripts [Source:MGI Symbol;Acc:MGI:98974]	ENSMUST00000127786,ENSMUST00000153883,ENSMUST00000185876	5.41393	82	3.20053	36	4.66637	58	4.78455	68	2.59403	29	3.02234	38
ENSMUSG00000086502	B130055M24Rik	2.14883	2.14909	1.99648	2.30093	-1.08066	-0.111911	0.829793	0.908291	7	127448636	127460360	1	processed_transcript	RIKEN cDNA B130055M24 gene [Source:MGI Symbol;Acc:MGI:3590645]	ENSMUST00000144796,ENSMUST00000147487	2.64094	40	1.95588	22	1.85046	23	4.85491	69	0.536696	6	1.51117	19
ENSMUSG00000086475	Gm12139	11.1042	15.1669	11.9485	6.19711	2.44289	1.28859	1.38731e-08	3.46803e-07	11	41218837	41221096	1	lincRNA	predicted gene 12139 [Source:MGI Symbol;Acc:MGI:3651752]	ENSMUST00000133945	13.4028	203	15.2025	171	16.8955	210	5.62888	80	5.72476	64	7.2377	91
ENSMUSG00000086474	9130204K15Rik	1.19608	0.991225	1.27996	1.31705	-1.35952	-0.443102	0.254494	0.434643	11	79781979	79872394	-1	lincRNA	RIKEN cDNA 9130204K15 gene [Source:MGI Symbol;Acc:MGI:2441733]	ENSMUST00000131441,ENSMUST00000150312,ENSMUST00000159495,ENSMUST00000162268	0.594211	9	1.33355	15	1.04591	13	1.33686	19	1.34174	15	1.27256	16
ENSMUSG00000086454	4930500J02Rik	57.7208	76.1813	52.3379	44.6431	1.70611	0.770711	3.20089e-06	4.63614e-05	2	104559163	104571429	1	processed_transcript	RIKEN cDNA 4930500J02 gene [Source:MGI Symbol;Acc:MGI:1922209]	ENSMUST00000125854,ENSMUST00000127237,ENSMUST00000127350,ENSMUST00000136364,ENSMUST00000146553,ENSMUST00000150581	80.6807	1222	73.5232	827	74.3401	924	46.9308	667	42.2201	472	44.7783	563
ENSMUSG00000086453	Gm11457	1.77524	1.66599	1.93172	1.728	-1.04696	-0.066202	0.836862	0.911694	2	164754242	164769666	-1	antisense	predicted gene 11457 [Source:MGI Symbol;Acc:MGI:3705139]	ENSMUST00000124435,ENSMUST00000141843,ENSMUST00000146846	1.71661	26	1.51136	17	1.77	22	2.25155	32	1.34174	15	1.5907	20
ENSMUSG00000086450	Macrod2os1	1.11803	1.11958	1.34131	0.893187	1.2357	0.305329	0.471715	0.65256	2	141230431	141286991	-1	antisense	MACRO domain containing 2, opposite strand 1 [Source:MGI Symbol;Acc:MGI:3650192]	ENSMUST00000151538	1.25445	19	0.977938	11	1.12637	14	1.40722	20	0.715595	8	0.556746	7
ENSMUSG00000086429	Gt(ROSA)26Sor	8.49864	7.37517	7.12966	10.9911	-1.48807	-0.573443	0.036907	0.10943	6	113067428	113077333	-1	antisense	gene trap ROSA 26, Philippe Soriano [Source:MGI Symbol;Acc:MGI:104735]	ENSMUST00000124246,ENSMUST00000133467,ENSMUST00000159544,ENSMUST00000167415	5.74404	87	7.29009	82	9.09138	113	6.40286	91	13.6857	153	12.8847	162
ENSMUSG00000086416	Gm14002	2.58487	3.326	2.51964	1.90897	1.73581	0.79561	0.00553597	0.025966	2	125207529	125217512	-1	antisense	predicted gene 14002 [Source:MGI Symbol;Acc:MGI:3650401]	ENSMUST00000123574	3.63129	55	3.28943	37	3.05728	38	1.89975	27	1.52064	17	2.30652	29
ENSMUSG00000086391	1700042O10Rik	1.07916	1.38096	1.23229	0.624222	2.24958	1.16966	0.00717217	0.0317093	11	11868123	11885321	1	antisense	RIKEN cDNA 1700042O10 gene [Source:MGI Symbol;Acc:MGI:1920571]	ENSMUST00000151032	1.38649	21	1.06684	12	1.68955	21	0.351805	5	0.805044	9	0.715817	9
ENSMUSG00000086370	Ftx	10.4581	7.71528	9.11718	14.5419	-1.88356	-0.913465	0.000142226	0.00124588	X	103560907	103623754	-1	lincRNA	Ftx transcript, Xist regulator (non-protein coding) [Source:MGI Symbol;Acc:MGI:1926128]	ENSMUST00000123841,ENSMUST00000125419,ENSMUST00000130063,ENSMUST00000145803,ENSMUST00000156211,ENSMUST00000156240	7.52668	114	7.7346	87	7.88456	98	13.2279	188	14.4908	162	15.907	200
ENSMUSG00000086324	Gm15564	1.87245	0.940355	2.87162	1.80536	-1.90731	-0.931539	0.136501	0.284752	16	35966752	35983230	-1	antisense	predicted gene 15564 [Source:MGI Symbol;Acc:MGI:3783013]	ENSMUST00000144134,ENSMUST00000173605,ENSMUST00000174085	0.924329	14	1.33355	15	0.563183	7	0.773972	11	2.41513	27	2.22698	28
ENSMUSG00000086320	Gm12840	0.951189	1.14082	1.00127	0.711477	1.54925	0.631574	0.275191	0.457112	4	117700188	117700923	1	lincRNA	predicted gene 12840 [Source:MGI Symbol;Acc:MGI:3650917]	ENSMUST00000156081	0.924329	14	0.889035	10	1.60909	20	1.54794	22	0.268348	3	0.318141	4
ENSMUSG00000086316	2210013O21Rik	16.7604	16.0865	14.7891	19.4057	-1.20669	-0.271054	0.139806	0.289454	X	153723590	153741920	1	processed_transcript	RIKEN cDNA 2210013O21 gene [Source:MGI Symbol;Acc:MGI:1917373]	ENSMUST00000140575,ENSMUST00000149514,ENSMUST00000155617,ENSMUST00000185492	14.2611	216	19.1143	215	14.8841	185	16.8163	239	23.3463	261	18.0545	227
ENSMUSG00000086291	Gm15513	1.71576	2.36112	1.3784	1.40776	1.70382	0.76877	0.0634953	0.163511	5	34211810	34213802	-1	sense_intronic	predicted gene 15513 [Source:MGI Symbol;Acc:MGI:3782961]	ENSMUST00000140646	2.77299	42	1.33355	15	2.97682	37	0.773972	11	1.69954	19	1.74977	22
ENSMUSG00000086290	Snhg12	47.5277	53.4594	42.5372	46.5866	1.14798	0.199097	0.410063	0.597651	4	132308678	132311024	1	lincRNA	small nucleolar RNA host gene 12 [Source:MGI Symbol;Acc:MGI:1916721]	ENSMUST00000126380,ENSMUST00000128000,ENSMUST00000128131,ENSMUST00000137343,ENSMUST00000144705,ENSMUST00000153474,ENSMUST00000182826	46.6786	707	55.2091	621	58.4906	727	34.0547	484	55.2797	618	50.4253	634
ENSMUSG00000086228	Ubap1l	3.48342	3.9745	3.28242	3.19335	1.24573	0.31699	0.267237	0.448685	9	65361060	65380377	1	protein_coding	ubiquitin-associated protein 1-like [Source:MGI Symbol;Acc:MGI:2685360]	ENSMUST00000147185	3.23515	49	3.37833	38	5.31001	66	2.46264	35	3.22018	36	3.89722	49
ENSMUSG00000086219	Srrm4os	0.932004	0.660135	0.970962	1.16491	-1.79451	-0.843588	0.0781346	0.190524	5	116438720	116465487	1	antisense	serine/arginine repetitive matrix 4, opposite strand [Source:MGI Symbol;Acc:MGI:1924048]	ENSMUST00000126959,ENSMUST00000133548	0.528188	8	0.889035	10	0.563183	7	1.40722	20	0.894493	10	1.19303	15
ENSMUSG00000086173	Kis2	1.05524	0.428742	0.940653	1.79631	-4.20633	-2.07256	0.00104897	0.0067205	X	52742563	52744960	-1	processed_transcript	Kaplan integration site 2 [Source:MGI Symbol;Acc:MGI:3617487]	ENSMUST00000133214,ENSMUST00000138156,ENSMUST00000143479,ENSMUST00000154488	0.19807	3	0.444517	5	0.643637	8	1.89975	27	1.34174	15	2.14745	27
ENSMUSG00000086158	Ccpg1os	3.83259	3.37129	3.56882	4.55768	-1.34386	-0.426384	0.128117	0.272311	9	72979722	72985382	-1	protein_coding	cell cycle progression 1, opposite strand [Source:MGI Symbol;Acc:MGI:3648770]	ENSMUST00000124565,ENSMUST00000184123	2.97106	45	3.20053	36	3.94228	49	3.16625	45	5.81421	65	4.69258	59
ENSMUSG00000086147	Gm13150	51.2276	62.4568	58.0927	33.1333	1.88139	0.911798	1.90808e-05	0.000223599	4	146971976	146990755	1	protein_coding	predicted gene 13150 [Source:MGI Symbol;Acc:MGI:3651739]	ENSMUST00000132166,ENSMUST00000146688	67.1459	1017	56.9871	641	63.2374	786	44.3978	631	20.4839	229	34.5183	434
ENSMUSG00000086130	Gm16211	39.7795	51.1727	41.636	26.5299	1.92466	0.944602	6.67637e-09	1.7776e-07	4	147668518	147670854	-1	lincRNA	predicted gene 16211 [Source:MGI Symbol;Acc:MGI:3802078]	ENSMUST00000147722	51.1022	774	50.7639	571	51.6519	642	32.0846	456	23.1674	259	24.3378	306
ENSMUSG00000086096	Gm12688	2.74285	3.77132	2.55732	1.89992	1.992	0.994217	0.0106302	0.0431157	4	99653607	99654983	-1	lincRNA	predicted gene 12688 [Source:MGI Symbol;Acc:MGI:3650434]	ENSMUST00000136525	2.57492	39	3.91175	44	4.82728	60	1.2665	18	2.68348	30	1.74977	22
ENSMUSG00000086075	Gm15728	2.79081	3.36214	2.82804	2.18225	1.52574	0.609507	0.0523908	0.142098	5	117389139	117393498	1	processed_transcript	predicted gene 15728 [Source:MGI Symbol;Acc:MGI:3783171]	ENSMUST00000140833,ENSMUST00000156391	3.3672	51	3.82285	43	2.89637	36	2.32191	33	1.52064	17	2.7042	34
ENSMUSG00000086046	1700095A21Rik	1.40515	1.614	1.525	1.07645	1.47813	0.563772	0.185223	0.350819	4	146519039	146546873	-1	antisense	RIKEN cDNA 1700095A21 gene [Source:MGI Symbol;Acc:MGI:1914774]	ENSMUST00000145269	1.84866	28	1.86697	21	1.12637	14	1.68867	24	0.983942	11	0.556746	7
ENSMUSG00000086040	Wipf3	2.18277	1.57397	1.67609	3.29826	-2.07267	-1.05149	0.00175804	0.0103227	6	54429603	54503768	1	protein_coding	WAS/WASL interacting protein family, member 3 [Source:MGI Symbol;Acc:MGI:3044681]	ENSMUST00000126637,ENSMUST00000128480,ENSMUST00000131043,ENSMUST00000132855,ENSMUST00000163746,ENSMUST00000172046	1.58456	24	1.68917	19	1.44818	18	2.18119	31	4.29357	48	3.42001	43
ENSMUSG00000086015	4833417C18Rik	1.13953	1.13095	1.13265	1.155	-1.05442	-0.0764542	0.864647	0.92678	11	95858865	95861044	1	processed_transcript	RIKEN cDNA 4833417C18 gene [Source:MGI Symbol;Acc:MGI:1921156]	ENSMUST00000146868	0.594211	9	1.51136	17	1.28727	16	1.40722	20	0.626145	7	1.43163	18
ENSMUSG00000086013	Gm15706	1.66598	1.81421	1.60086	1.58286	1.15263	0.204934	0.621523	0.769535	6	145250529	145251849	1	lincRNA	predicted gene 15706 [Source:MGI Symbol;Acc:MGI:3783146]	ENSMUST00000139612	1.38649	21	2.04478	23	2.01137	25	0.633249	9	1.96788	22	2.14745	27
ENSMUSG00000085963	Gm15249	5.49315	7.7421	5.91308	2.82428	2.70772	1.43708	0.00265013	0.0144717	X	4184033	4186911	1	pseudogene	predicted gene 15249 [Source:MGI Symbol;Acc:MGI:3826600]	ENSMUST00000131709	9.63943	146	6.66776	75	6.9191	86	5.69925	81	0.626145	7	2.14745	27
ENSMUSG00000085950	Gm13589	1.38701	1.99591	0.799652	1.36547	1.4679	0.553758	0.106761	0.239755	2	38424002	38455851	1	lincRNA	predicted gene 13589 [Source:MGI Symbol;Acc:MGI:3649991]	ENSMUST00000146404	1.91468	29	2.22259	25	1.85046	23	0.985055	14	1.52064	17	1.5907	20
ENSMUSG00000085936	2610307P16Rik	0.815644	1.15684	0.78158	0.508508	2.28082	1.18955	0.0101612	0.041578	13	28460034	28885620	-1	processed_transcript	RIKEN cDNA 2610307P16 gene [Source:MGI Symbol;Acc:MGI:1919768]	ENSMUST00000122881,ENSMUST00000125358,ENSMUST00000134624,ENSMUST00000134787,ENSMUST00000148885,ENSMUST00000154298,ENSMUST00000155292	1.18842	18	1.15575	13	1.12637	14	0.422166	6	0.626145	7	0.477211	6
ENSMUSG00000085925	Rtl1	2.03169	2.13818	1.79949	2.15741	1.00588	0.00845853	0.980441	0.988718	12	109589194	109600330	-1	protein_coding	retrotransposon-like 1 [Source:MGI Symbol;Acc:MGI:2656842]	ENSMUST00000149046	2.44287	37	1.15575	13	2.81591	35	1.89975	27	2.50458	28	2.06791	26
ENSMUSG00000085894	Gm15832	2.06853	1.91207	1.80592	2.48759	-1.29125	-0.368769	0.340769	0.528862	1	39547570	39552002	-1	processed_transcript	predicted gene 15832 [Source:MGI Symbol;Acc:MGI:3834078]	ENSMUST00000146314	2.31082	35	1.33355	15	2.09182	26	2.46264	35	2.05733	23	2.9428	37
ENSMUSG00000085890	Tnfsf13os	1.26122	1.7705	1.14218	0.870991	2.01508	1.01084	0.0105077	0.0427113	11	69682138	69691141	1	antisense	tumor necrosis factor (ligand) superfamily, member 13, opposite strand [Source:MGI Symbol;Acc:MGI:1919587]	ENSMUST00000140371,ENSMUST00000144033,ENSMUST00000145435	1.38649	21	1.51136	17	2.41364	30	0.773972	11	0.805044	9	1.03396	13
ENSMUSG00000085882	2610507I01Rik	1.18178	1.40661	1.07749	1.06124	1.29146	0.368998	0.445583	0.630561	11	59199836	59202385	-1	processed_transcript	RIKEN cDNA 2610507I01 gene [Source:MGI Symbol;Acc:MGI:1919453]	ENSMUST00000154354	1.51854	23	1.33355	15	1.36773	17	2.04047	29	0.268348	3	0.874887	11
ENSMUSG00000085881	Gm15912	3.37712	5.3342	2.84859	1.94858	2.76702	1.46833	9.09605e-06	0.000117168	13	74008152	74009354	-1	antisense	predicted gene 15912 [Source:MGI Symbol;Acc:MGI:3801895]	ENSMUST00000128914	4.29153	65	6.40105	72	5.31001	66	0.985055	14	2.95183	33	1.90884	24
ENSMUSG00000085868	Gm13632	0.905026	0.76342	1.63759	0.314072	2.21984	1.15046	0.0444382	0.125601	2	70877829	70884408	1	lincRNA	predicted gene 13632 [Source:MGI Symbol;Acc:MGI:3651357]	ENSMUST00000150119	0.660235	10	1.06684	12	0.563183	7	0.703611	10	0	0	0.238606	3
ENSMUSG00000085860	2410003L11Rik	19.5096	19.3663	18.5431	20.6194	-1.06219	-0.0870381	0.629641	0.776071	11	97598511	97622893	1	processed_transcript	RIKEN cDNA 2410003L11 gene [Source:MGI Symbol;Acc:MGI:1916979]	ENSMUST00000131687,ENSMUST00000145262	18.3545	278	19.4699	219	20.2746	252	16.183	230	25.3142	283	20.361	256
ENSMUSG00000085843	Kank4os	2.26354	2.76439	2.17925	1.84697	1.51192	0.596383	0.0493003	0.135845	4	98793768	98798900	1	antisense	KN motif and ankyrin repeat domains 4, opposite strand [Source:MGI Symbol;Acc:MGI:3026921]	ENSMUST00000133455	2.97106	45	2.6671	30	2.655	33	1.2665	18	1.96788	22	2.30652	29
ENSMUSG00000085840	Gm11261	1.57618	1.98382	1.69503	1.04969	1.85527	0.891629	0.0284985	0.0902207	4	78659858	78661588	-1	lincRNA	predicted gene 11261 [Source:MGI Symbol;Acc:MGI:3650239]	ENSMUST00000123051,ENSMUST00000126647,ENSMUST00000132470	1.84866	28	1.68917	19	2.41364	30	1.6183	23	0.894493	10	0.636281	8
ENSMUSG00000085823	Gm13012	1.09204	0.838242	1.19498	1.2429	-1.48805	-0.573419	0.218378	0.391777	4	137882370	137883937	-1	antisense	predicted gene 13012 [Source:MGI Symbol;Acc:MGI:3652270]	ENSMUST00000152368,ENSMUST00000155349,ENSMUST00000156022	0.660235	10	0.889035	10	0.965456	12	0.985055	14	1.07339	12	1.67024	21
ENSMUSG00000085811	Cep112os2	7.87944	9.11384	8.44492	6.07955	1.49143	0.576695	0.165433	0.324307	11	108820333	108826942	1	sense_intronic	centrosomal protein 112, opposite strand 2 [Source:MGI Symbol;Acc:MGI:3649867]	ENSMUST00000143781	10.6298	161	7.37899	83	9.33274	116	10.5542	150	1.87844	21	5.80607	73
ENSMUSG00000085794	Vax2os	1.31935	2.03347	1.3633	0.561284	3.62229	1.8569	1.93934e-06	2.98507e-05	6	83692806	83712201	-1	antisense	ventral anterior homeobox 2, opposite strand [Source:MGI Symbol;Acc:MGI:3583301]	ENSMUST00000123402,ENSMUST00000150233,ENSMUST00000155159,ENSMUST00000173883	1.9807	30	1.86697	21	2.25273	28	0.351805	5	0.536696	6	0.795352	10
ENSMUSG00000085793	Lin52	14.3778	14.6682	13.7987	14.6663	-1.0016	-0.00230063	0.988746	0.993787	12	84451508	84531533	1	protein_coding	lin-52 homolog (C. elegans) [Source:MGI Symbol;Acc:MGI:3045391]	ENSMUST00000137170	13.1387	199	14.9358	168	15.93	198	13.7204	195	14.133	158	16.1456	203
ENSMUSG00000085787	Gm13092	48.0972	45.5856	42.6688	56.0372	-1.22884	-0.297298	0.16269	0.320325	4	150315177	150315436	-1	pseudogene	predicted gene 13092 [Source:MGI Symbol;Acc:MGI:3649661]	ENSMUST00000136346	36.445	552	48.0968	541	52.2151	649	37.0099	526	71.2911	797	59.8105	752
ENSMUSG00000085773	Gm16233	2.82629	3.21815	2.61937	2.64134	1.21504	0.281007	0.39438	0.582211	3	144947561	144954878	1	antisense	predicted gene 16233 [Source:MGI Symbol;Acc:MGI:3802088]	ENSMUST00000136170	4.02743	61	2.4893	28	3.13773	39	3.72914	53	1.96788	22	2.22698	28
ENSMUSG00000085767	Gm13563	1.00142	1.06595	1.01579	0.92251	1.14366	0.193661	0.636229	0.780986	2	26381526	26389018	1	antisense	predicted gene 13563 [Source:MGI Symbol;Acc:MGI:3652052]	ENSMUST00000125518,ENSMUST00000150375,ENSMUST00000152375	1.25445	19	0.977938	11	0.965456	12	1.2665	18	0.626145	7	0.874887	11
ENSMUSG00000085741	5430405H02Rik	7.21399	5.87861	4.86887	10.8945	-1.8421	-0.88135	0.0425862	0.121924	2	156844351	156862963	-1	processed_transcript	RIKEN cDNA 5430405H02 gene [Source:MGI Symbol;Acc:MGI:1921737]	ENSMUST00000153616,ENSMUST00000176134,ENSMUST00000185402,ENSMUST00000187327	6.4703	98	3.20053	36	7.96501	99	5.55852	79	20.8417	233	6.28328	79
ENSMUSG00000085715	Tsix	6.14142	8.14033	5.27676	5.00717	1.62718	0.702371	0.011121	0.0447326	X	103431517	103484957	1	antisense	X (inactive)-specific transcript, opposite strand [Source:MGI Symbol;Acc:MGI:1336196]	ENSMUST00000152916	7.98884	121	7.82351	88	8.60865	107	4.64383	66	5.36696	60	5.01072	63
ENSMUSG00000085705	Gm16046	1.06657	1.06517	1.04254	1.09199	-1.03723	-0.052741	0.896565	0.944012	17	13675662	13683516	-1	processed_transcript	predicted gene 16046 [Source:MGI Symbol;Acc:MGI:3802093]	ENSMUST00000128138,ENSMUST00000145030,ENSMUST00000150889	0.858305	13	0.889035	10	1.44818	18	1.40722	20	1.07339	12	0.795352	10
ENSMUSG00000085687	Gm16153	1.32661	1.63042	0.995811	1.3536	1.18894	0.249681	0.675084	0.809897	10	4409033	4423369	1	processed_transcript	predicted gene 16153 [Source:MGI Symbol;Acc:MGI:3802057]	ENSMUST00000132184	1.58456	24	1.77807	20	1.52864	19	2.25155	32	0.536696	6	1.27256	16
ENSMUSG00000085678	Gm16349	2.60764	4.11855	2.6442	1.06017	3.75442	1.90859	8.81016e-07	1.49595e-05	8	109925388	109933663	1	processed_transcript	predicted gene 16349 [Source:MGI Symbol;Acc:MGI:3840114]	ENSMUST00000149990	3.3672	51	5.68982	64	3.29864	41	1.75903	25	0.626145	7	0.795352	10
ENSMUSG00000085667	Gm12992	0.942537	1.12915	0.787416	0.911042	1.24263	0.313395	0.512383	0.687778	4	131899478	131920029	-1	processed_transcript	predicted gene 12992 [Source:MGI Symbol;Acc:MGI:3702644]	ENSMUST00000124738,ENSMUST00000132111	1.45252	22	0.889035	10	1.04591	13	0.844333	12	0.536696	6	1.3521	17
ENSMUSG00000085642	3110053B16Rik	9.40577	10.7755	9.61176	7.83009	1.37208	0.456369	0.0255056	0.0834262	12	20874125	20921262	-1	pseudogene	RIKEN cDNA 3110053B16 gene [Source:MGI Symbol;Acc:MGI:1920435]	ENSMUST00000127917,ENSMUST00000140360,ENSMUST00000143905,ENSMUST00000144811,ENSMUST00000145605	12.0163	182	11.3796	128	8.93047	111	9.07658	129	6.61925	74	7.79445	98
ENSMUSG00000085634	Gm15290	0.974527	1.41065	0.945042	0.567894	2.48941	1.3158	0.00397042	0.0199244	13	111522436	111549911	-1	lincRNA	predicted gene 15290 [Source:MGI Symbol;Acc:MGI:3705144]	ENSMUST00000132880	1.05638	16	1.24465	14	1.93091	24	0.351805	5	0.715595	8	0.636281	8
ENSMUSG00000085623	Gm16041	1.00286	1.335	0.918288	0.755277	1.73286	0.793158	0.0677609	0.171647	1	4970857	4976820	1	antisense	predicted gene 16041 [Source:MGI Symbol;Acc:MGI:3801909]	ENSMUST00000144339	0.990352	15	1.24465	14	1.77	22	0.844333	12	0.626145	7	0.795352	10
ENSMUSG00000085622	3110056K07Rik	1.9096	1.8096	1.95929	1.95992	-1.07515	-0.104542	0.780149	0.87731	12	70991615	71015832	-1	antisense	RIKEN cDNA 3110056K07 gene [Source:MGI Symbol;Acc:MGI:1920454]	ENSMUST00000127129,ENSMUST00000136690	2.2448	34	1.33355	15	1.85046	23	2.25155	32	1.87844	21	1.74977	22
ENSMUSG00000085566	A730017L22Rik	1.14705	0.624918	1.36153	1.45472	-2.4003	-1.26321	0.00568903	0.0264632	2	130873059	130906396	-1	processed_transcript	RIKEN cDNA A730017L22 gene [Source:MGI Symbol;Acc:MGI:3584452]	ENSMUST00000128176,ENSMUST00000133766,ENSMUST00000135110	0.19807	3	0.711228	8	0.965456	12	1.82939	26	1.34174	15	1.19303	15
ENSMUSG00000085565	Gm15721	1.24958	1.81499	1.14668	0.78709	2.32499	1.21722	0.00501131	0.0240996	5	147949882	147957166	-1	processed_transcript	predicted gene 15721 [Source:MGI Symbol;Acc:MGI:3783165]	ENSMUST00000138406	1.78263	27	2.13368	24	1.52864	19	0.492527	7	1.07339	12	0.795352	10
ENSMUSG00000085555	2610035F20Rik	2.71711	2.5959	3.03141	2.52402	1.02828	0.0402279	0.885301	0.937602	14	122470284	122475199	-1	processed_transcript	RIKEN cDNA 2610035F20 gene [Source:MGI Symbol;Acc:MGI:1916498]	ENSMUST00000135485,ENSMUST00000177306	2.70696	41	2.6671	30	2.41364	30	2.46264	35	2.32568	26	2.78373	35
ENSMUSG00000085525	Gm13166	8.1976	9.09253	8.44413	7.05615	1.28712	0.364152	0.0960003	0.221032	4	146251829	146278434	1	lincRNA	predicted gene 13166 [Source:MGI Symbol;Acc:MGI:3705130]	ENSMUST00000123828,ENSMUST00000124975,ENSMUST00000144166,ENSMUST00000146671,ENSMUST00000154592	10.6298	161	9.24596	104	7.40183	92	8.58405	122	6.61925	74	5.96514	75
ENSMUSG00000085521	4930526A20Rik	7.66503	8.92197	8.02091	6.0522	1.4749	0.560618	0.0140801	0.0532851	17	28075050	28076677	-1	pseudogene	RIKEN cDNA 4930526A20 gene [Source:MGI Symbol;Acc:MGI:3612449]	ENSMUST00000134228,ENSMUST00000142461	7.52668	114	9.42377	106	9.81547	122	4.99563	71	6.79815	76	6.36281	80
ENSMUSG00000085492	Trmt61b	10.6371	13.3624	10.3135	8.23541	1.62895	0.703939	0.00179885	0.0104938	17	71557027	71598755	-1	processed_transcript	tRNA methyltransferase 61B [Source:MGI Symbol;Acc:MGI:1916039]	ENSMUST00000130952,ENSMUST00000137830,ENSMUST00000143828	12.3464	187	14.2246	160	13.5164	168	6.75466	96	11.2706	126	6.68095	84
ENSMUSG00000085438	1700020I14Rik	67.886	64.0597	68.5055	71.0929	-1.10962	-0.150064	0.396699	0.584484	2	119594297	119607502	1	lincRNA	RIKEN cDNA 1700020I14 gene [Source:MGI Symbol;Acc:MGI:1913852]	ENSMUST00000147425,ENSMUST00000153581	76.1251	1153	54.5867	614	61.4674	764	87.8106	1248	59.931	670	65.537	824
ENSMUSG00000085436	Zfp335os	1.65236	1.76277	1.43405	1.76026	1.02495	0.0355542	0.921751	0.958238	2	164911354	164919953	1	antisense	zinc finger protein 335, opposite strand [Source:MGI Symbol;Acc:MGI:3649775]	ENSMUST00000129364,ENSMUST00000142338	2.11275	32	1.24465	14	1.93091	24	1.12578	16	2.32568	26	1.82931	23
ENSMUSG00000085412	Linchoxa1	18.2721	27.6025	18.3868	8.82698	3.11604	1.63971	1.80046e-24	4.19041e-22	6	52102949	52113684	1	lincRNA	long intergenic non-coding Hoxa1 regulatory RNA [Source:MGI Symbol;Acc:MGI:3705267]	ENSMUST00000125374,ENSMUST00000155758,ENSMUST00000189071	27.7959	421	29.4271	331	25.5846	318	8.93585	127	7.60319	85	9.9419	125
ENSMUSG00000085403	Gm13068	2.52214	3.76247	2.43282	1.37114	2.68557	1.42523	2.71977e-06	4.01248e-05	4	149748518	149749607	1	antisense	predicted gene 13068 [Source:MGI Symbol;Acc:MGI:3651967]	ENSMUST00000129397,ENSMUST00000146250	3.1031	47	4.00066	45	4.18364	52	1.6183	23	0.983942	11	1.51117	19
ENSMUSG00000085396	Firre	13.9676	12.6707	15.8006	13.4314	-1.06215	-0.0869908	0.810968	0.89682	X	50555744	50635321	-1	processed_transcript	functional intergenic repeating RNA element [Source:MGI Symbol;Acc:MGI:2147989]	ENSMUST00000124842,ENSMUST00000136518,ENSMUST00000143999,ENSMUST00000148530	14.6572	222	10.4017	117	12.9532	161	23.8524	339	6.97705	78	9.46469	119
ENSMUSG00000085385	9430008C03Rik	50.896	57.5234	47.3339	47.8309	1.20217	0.265644	0.209403	0.380653	2	158353700	158361580	-1	processed_transcript	RIKEN cDNA 9430008C03 gene [Source:MGI Symbol;Acc:MGI:1915358]	ENSMUST00000133449,ENSMUST00000138592,ENSMUST00000141809,ENSMUST00000149667,ENSMUST00000151331,ENSMUST00000152125,ENSMUST00000154030,ENSMUST00000154242,ENSMUST00000186993	49.5176	750	59.6542	671	63.3983	788	45.1718	642	46.782	523	51.5388	648
ENSMUSG00000085355	3010003L21Rik	1.40297	1.21611	1.16725	1.82556	-1.49806	-0.583097	0.146162	0.298538	6	148944867	148947129	1	lincRNA	RIKEN cDNA 3010003L21 gene [Source:MGI Symbol;Acc:MGI:1924094]	ENSMUST00000047953,ENSMUST00000154673	1.18842	18	1.33355	15	1.12637	14	1.75903	25	1.96788	22	1.74977	22
ENSMUSG00000085337	Gm15964	3.42887	3.45339	2.90021	3.93301	-1.13822	-0.186778	0.546318	0.713317	16	91611468	91623861	1	processed_transcript	predicted gene 15964 [Source:MGI Symbol;Acc:MGI:3802003]	ENSMUST00000138207	3.1031	47	3.55614	40	3.70092	46	3.58841	51	4.47247	50	3.73815	47
ENSMUSG00000085334	Gm12940	18.8932	18.8302	13.9576	23.8918	-1.26794	-0.342482	0.132039	0.278322	4	127033731	127049398	1	processed_transcript	predicted gene 12940 [Source:MGI Symbol;Acc:MGI:3702626]	ENSMUST00000130659,ENSMUST00000137236,ENSMUST00000137457,ENSMUST00000145240	16.7039	253	19.9144	224	19.8723	247	14.7758	210	25.4036	284	31.4959	396
ENSMUSG00000085328	Gm17131	1157.89	1413.36	1212.3	848.025	1.66654	0.736856	0.00200666	0.011517	5	127878531	127882376	1	pseudogene	predicted gene 17131 [Source:MGI Symbol;Acc:MGI:4937958]	ENSMUST00000164420	1465.06	22190	1351.6	15203	1423.4	17692	1138.86	16186	565.32	6320	839.891	10560
ENSMUSG00000085327	Gm16104	0.96884	1.36065	1.05266	0.493217	2.68527	1.42507	0.00388547	0.0196075	10	81409575	81411579	1	antisense	predicted gene 16104 [Source:MGI Symbol;Acc:MGI:3801749]	ENSMUST00000156260	1.1224	17	1.51136	17	1.44818	18	0.773972	11	0.626145	7	0.0795352	1
ENSMUSG00000085307	Gm11525	5.29316	5.79006	4.08735	6.00209	-1.03511	-0.0497847	0.859123	0.924014	11	96918941	96922493	-1	antisense	predicted gene 11525 [Source:MGI Symbol;Acc:MGI:3651809]	ENSMUST00000134436	4.62164	70	6.31215	71	6.43637	80	4.92527	70	8.22934	92	4.85165	61
ENSMUSG00000085241	Snhg3	22.0975	21.5191	16.8268	27.9466	-1.29676	-0.374917	0.0952743	0.219885	4	132348014	132353686	-1	processed_transcript	small nucleolar RNA host gene 3 [Source:MGI Symbol;Acc:MGI:2684817]	ENSMUST00000136127,ENSMUST00000141090,ENSMUST00000151374,ENSMUST00000152943,ENSMUST00000155816	18.1565	275	20.0922	226	26.3087	327	19.2789	274	37.8371	423	26.7238	336
ENSMUSG00000085227	6330418K02Rik	1.00653	0.808608	1.00284	1.20815	-1.47361	-0.55936	0.271618	0.453166	5	138264043	138266661	1	processed_transcript	RIKEN cDNA 6330418K02 gene [Source:MGI Symbol;Acc:MGI:3697416]	ENSMUST00000124298,ENSMUST00000125662,ENSMUST00000138911,ENSMUST00000141454,ENSMUST00000144460	0.660235	10	0.800131	9	0.965456	12	0.562888	8	1.78899	20	1.27256	16
ENSMUSG00000085214	0610005C13Rik	3.56068	3.94369	3.74326	2.99509	1.30689	0.386132	0.179183	0.3428	7	45567795	45575327	-1	processed_transcript	RIKEN cDNA 0610005C13 gene [Source:MGI Symbol;Acc:MGI:1918911]	ENSMUST00000123549,ENSMUST00000130094,ENSMUST00000132138,ENSMUST00000133678,ENSMUST00000135933,ENSMUST00000142260,ENSMUST00000144570,ENSMUST00000145208,ENSMUST00000148383	3.3672	51	3.55614	40	4.90774	61	3.51805	50	2.68348	30	2.78373	35
ENSMUSG00000085208	Brip1os	40.6813	39.4881	40.8855	41.6704	-1.05608	-0.0787187	0.609359	0.760867	11	86201370	86304443	1	antisense	BRCA1 interacting protein C-terminal helicase 1, opposite strand [Source:MGI Symbol;Acc:MGI:1921288]	ENSMUST00000128960,ENSMUST00000143819	41.8589	634	38.2285	430	38.3769	477	47.6344	677	35.0641	392	42.3127	532
ENSMUSG00000085180	AI838599	4.01949	5.74066	4.13542	2.1824	2.59298	1.37461	0.0124922	0.0487097	4	3242055	3258092	1	lincRNA	expressed sequence AI838599 [Source:MGI Symbol;Acc:MGI:3510989]	ENSMUST00000133960,ENSMUST00000136306,ENSMUST00000141405,ENSMUST00000144933,ENSMUST00000145581	7.06451	107	4.44517	50	5.71228	71	5.066	72	0.447247	5	1.03396	13
ENSMUSG00000085156	Gm11974	29.7508	29.9776	26.1482	33.1266	-1.10435	-0.143194	0.515926	0.689826	11	6525591	6528760	-1	processed_transcript	predicted gene 11974 [Source:MGI Symbol;Acc:MGI:3650059]	ENSMUST00000124818,ENSMUST00000129570,ENSMUST00000134527,ENSMUST00000147762	25.8812	392	32.272	363	31.7796	395	23.0784	328	40.4311	452	35.8704	451
ENSMUSG00000085152	Gm11496	0.904257	1.222	1.00903	0.481749	2.57801	1.36626	0.00364974	0.0186691	11	88993040	88996544	-1	lincRNA	predicted gene 11496 [Source:MGI Symbol;Acc:MGI:3649410]	ENSMUST00000128078	1.65059	25	0.889035	10	1.12637	14	0.351805	5	0.536696	6	0.556746	7
ENSMUSG00000085148	Mir22hg	3.40788	2.49641	3.09933	4.62791	-1.87286	-0.905244	0.00222977	0.0125363	11	75461539	75466676	1	processed_transcript	Mir22 host gene (non-protein coding) [Source:MGI Symbol;Acc:MGI:1914348]	ENSMUST00000134345,ENSMUST00000149940	1.65059	25	3.02272	34	2.81591	35	4.22166	60	4.65136	52	5.01072	63
ENSMUSG00000085105	Gm12758	15.4248	17.469	11.3049	17.5007	-1.00077	-0.00110429	0.997292	0.998657	7	34234377	34240207	1	processed_transcript	predicted gene 12758 [Source:MGI Symbol;Acc:MGI:3702543]	ENSMUST00000127010	13.8649	210	18.6697	210	19.8723	247	7.81008	111	22.1834	248	22.5085	283
ENSMUSG00000085101	Gm13227	3.18999	4.55684	3.48212	1.531	2.934	1.55287	0.000166329	0.00142287	4	145410245	145449756	1	processed_transcript	predicted gene 13227 [Source:MGI Symbol;Acc:MGI:3651931]	ENSMUST00000143127,ENSMUST00000150529	6.86644	104	3.02272	34	3.78137	47	2.74408	39	0.894493	10	0.954422	12
ENSMUSG00000085042	Abhd11os	3.47497	2.73281	3.0406	4.65149	-1.68807	-0.755376	0.00545427	0.0257168	5	135012114	135013253	-1	antisense	abhydrolase domain containing 11, opposite strand [Source:MGI Symbol;Acc:MGI:1917062]	ENSMUST00000136022,ENSMUST00000154060	2.70696	41	2.75601	31	2.73546	34	3.44769	49	5.81421	65	4.69258	59
ENSMUSG00000085037	4933421O10Rik	0.832657	0.777029	0.833673	0.887268	-1.15009	-0.20175	0.700094	0.826467	4	33027142	33031323	-1	processed_transcript	RIKEN cDNA 4933421O10 gene [Source:MGI Symbol;Acc:MGI:1918323]	ENSMUST00000155691	0.396141	6	0.889035	10	1.04591	13	0.703611	10	1.16284	13	0.795352	10
ENSMUSG00000085035	Gm12031	1.36807	1.75587	1.04945	1.2989	1.3439	0.426421	0.334544	0.522324	11	20145567	20146344	-1	lincRNA	predicted gene 12031 [Source:MGI Symbol;Acc:MGI:3651406]	ENSMUST00000156150	0.792282	12	2.22259	25	2.25273	28	0.914694	13	1.78899	20	1.19303	15
ENSMUSG00000085030	2810455O05Rik	1.03286	0.799859	0.736519	1.5622	-1.96197	-0.972306	0.0242215	0.0803555	8	123838553	123840785	-1	antisense	RIKEN cDNA 2810455O05 gene [Source:MGI Symbol;Acc:MGI:1920072]	ENSMUST00000138442	0.528188	8	1.06684	12	0.804547	10	1.33686	19	2.23623	25	1.11349	14
ENSMUSG00000085028	Slc2a4rg-ps	2.95509	3.26222	2.40834	3.1947	1.02275	0.0324529	0.906493	0.949763	2	181384250	181387586	1	pseudogene	Slc2a4 regulator, pseudogene [Source:MGI Symbol;Acc:MGI:3651388]	ENSMUST00000127559,ENSMUST00000176590	3.82936	58	2.5782	29	3.3791	42	3.72914	53	2.59403	29	3.26094	41
ENSMUSG00000085023	Gm12744	15.824	13.6871	13.3613	20.4237	-1.49071	-0.575996	0.0291094	0.0918102	4	106587097	106589108	-1	antisense	predicted gene 12744 [Source:MGI Symbol;Acc:MGI:3702539]	ENSMUST00000146976	11.356	172	16.2693	183	13.4359	167	11.6799	166	29.071	325	20.5201	258
ENSMUSG00000085022	Gm5860	3.31713	4.86403	2.89307	2.19428	2.24341	1.16569	0.000431773	0.0032113	4	82065431	82102808	1	lincRNA	predicted gene 5860 [Source:MGI Symbol;Acc:MGI:3646172]	ENSMUST00000137810,ENSMUST00000151038,ENSMUST00000161588	4.15948	63	4.80079	54	5.63183	70	1.12578	16	3.30962	37	2.14745	27
ENSMUSG00000084998	Gm16279	2.78161	3.36473	2.28019	2.69991	1.24357	0.314492	0.371586	0.560589	17	35896946	35912215	1	antisense	predicted gene 16279 [Source:MGI Symbol;Acc:MGI:3826576]	ENSMUST00000149452	3.56527	54	2.6671	30	3.86182	48	3.44769	49	2.50458	28	2.14745	27
ENSMUSG00000084990	Gm14549	1.1572	0.0268182	2.45972	0.985055	-28.1481	-4.81497	0.00412641	0.0205468	X	36814771	36817200	1	antisense	predicted gene 14549 [Source:MGI Symbol;Acc:MGI:3705175]	ENSMUST00000154993	0	0	0	0	0.0804547	1	2.95516	42	0	0	0	0
ENSMUSG00000084957	Bbip1	13.376	13.6313	12.2822	14.2146	-1.04057	-0.0573741	0.806602	0.894464	19	53929677	53944627	-1	protein_coding	BBSome interacting protein 1 [Source:MGI Symbol;Acc:MGI:1913610]	ENSMUST00000135402	12.4124	188	16.0915	181	12.39	154	9.00621	128	18.6055	208	15.0321	189
ENSMUSG00000084950	Gm5577	1.08357	0.943421	0.868115	1.43918	-1.50866	-0.593269	0.199111	0.368847	6	87980883	88005471	1	protein_coding	predicted gene 5577 [Source:MGI Symbol;Acc:MGI:3648213]	ENSMUST00000134600,ENSMUST00000143871,ENSMUST00000153372	1.38649	21	0.800131	9	0.643637	8	2.11083	30	1.25229	14	0.954422	12
ENSMUSG00000084911	Gm16185	8.15562	12.2644	8.54033	3.66208	3.32071	1.73149	5.90764e-05	0.000588541	9	97085326	97088610	1	antisense	predicted gene 16185 [Source:MGI Symbol;Acc:MGI:3802169]	ENSMUST00000125071	14.7893	224	10.5795	119	11.4246	142	6.47322	92	1.96788	22	2.54513	32
ENSMUSG00000084910	C630043F03Rik	0.973825	0.742584	1.07928	1.09961	-1.485	-0.570458	0.253219	0.433177	4	72201348	72215352	1	processed_transcript	RIKEN cDNA C630043F03 gene [Source:MGI Symbol;Acc:MGI:1915535]	ENSMUST00000122923	0.462164	7	0.800131	9	0.965456	12	0.773972	11	1.25229	14	1.27256	16
ENSMUSG00000084883	Ccdc85c	8.16755	8.37691	9.87232	6.25342	1.33108	0.412595	0.2757	0.457715	12	108206345	108275417	-1	protein_coding	coiled-coil domain containing 85C [Source:MGI Symbol;Acc:MGI:3644008]	ENSMUST00000136175	9.17726	139	8.71254	98	7.24092	90	10.0616	143	1.69954	19	6.9991	88
ENSMUSG00000084858	Gm1980	0.953812	0.762648	0.877866	1.22092	-1.62905	-0.704027	0.173515	0.335032	2	176298827	176302568	1	pseudogene	predicted gene 1980 [Source:MGI Symbol;Acc:MGI:3780149]	ENSMUST00000123131	0.264094	4	0.977938	11	1.04591	13	1.33686	19	1.61009	18	0.715817	9
ENSMUSG00000084838	Gm10241	22.7406	20.6389	21.6706	25.9125	-1.2539	-0.326421	0.0827818	0.198485	16	20176727	20177012	-1	pseudogene	predicted pseudogene 10241 [Source:MGI Symbol;Acc:MGI:3704461]	ENSMUST00000117664	22.1179	335	22.5815	254	17.2173	214	24.6967	351	30.055	336	22.9857	289
ENSMUSG00000084824	Gm16344	7.14456	7.86846	6.91983	6.6454	1.18569	0.245732	0.304205	0.489857	18	32021740	32026610	1	antisense	predicted gene 16344 [Source:MGI Symbol;Acc:MGI:3840129]	ENSMUST00000150084	8.25294	125	7.46789	84	7.88456	98	6.82502	97	7.0665	79	6.04467	76
ENSMUSG00000084799	Ino80dos	1.09714	1.01037	1.34226	0.938787	1.06815	0.0951107	0.847275	0.917294	1	63113078	63158290	1	lincRNA	INO80 complex subunit D, opposite strand [Source:MGI Symbol;Acc:MGI:3651861]	ENSMUST00000138611,ENSMUST00000186436,ENSMUST00000186786,ENSMUST00000188602	0.990352	15	1.15575	13	0.885002	11	1.19614	17	0.983942	11	0.636281	8
ENSMUSG00000084796	A430104N18Rik	1.37597	1.35988	1.14718	1.62084	-1.19379	-0.255553	0.623748	0.770553	11	87755577	87757270	1	lincRNA	RIKEN cDNA A430104N18 gene [Source:MGI Symbol;Acc:MGI:1925841]	ENSMUST00000123700	0.726258	11	1.42246	16	1.93091	24	1.05542	15	2.05733	23	1.74977	22
ENSMUSG00000084790	Gm15879	2.86402	3.06425	2.3771	3.15073	-1.02535	-0.036111	0.900582	0.946131	16	4032839	4037847	-1	antisense	predicted gene 15879 [Source:MGI Symbol;Acc:MGI:3802012]	ENSMUST00000139334,ENSMUST00000150906	2.57492	39	2.75601	31	3.86182	48	2.60336	37	3.66742	41	3.18141	40
ENSMUSG00000084786	Ubl5	77.8156	75.6176	69.4077	88.4215	-1.16875	-0.224965	0.240964	0.418632	9	20642878	20647140	1	protein_coding	ubiquitin-like 5 [Source:MGI Symbol;Acc:MGI:1913427]	ENSMUST00000129414,ENSMUST00000154429,ENSMUST00000160124,ENSMUST00000160682,ENSMUST00000160874,ENSMUST00000161486,ENSMUST00000161595,ENSMUST00000161834,ENSMUST00000161882,ENSMUST00000161887,ENSMUST00000162303	66.9478	1014	78.324	881	81.5811	1014	61.9881	881	113.958	1274	89.318	1123
ENSMUSG00000084762	Gm14074	7.01127	7.87758	6.45803	6.6982	1.181	0.240011	0.385143	0.573403	2	135648907	135652063	1	lincRNA	predicted gene 14074 [Source:MGI Symbol;Acc:MGI:3651129]	ENSMUST00000146980	7.19656	109	8.71254	98	7.72365	96	4.08094	58	8.85548	99	7.15817	90
ENSMUSG00000084416	Rpl10a-ps1	600.783	601.334	562.488	638.528	-1.06184	-0.0865604	0.576271	0.735054	1	64993951	64994604	-1	pseudogene	ribosomal protein L10A, pseudogene 1 [Source:MGI Symbol;Acc:MGI:3705885]	ENSMUST00000120360	543.769	8236	643.306	7236	616.927	7668	541.499	7696	716.489	8010	657.597	8268
ENSMUSG00000084372	Gm13988	0.955263	1.01348	0.988688	0.863618	1.16328	0.218196	0.701435	0.827464	2	123273924	123274211	1	pseudogene	predicted gene 13988 [Source:MGI Symbol;Acc:MGI:3651685]	ENSMUST00000119363	1.1224	17	0.711228	8	1.20682	15	1.47758	21	0.715595	8	0.397676	5
ENSMUSG00000084353	Gm15452	11.0785	10.5313	9.6736	13.0308	-1.23368	-0.302967	0.294884	0.480173	1	8791923	8792162	-1	pseudogene	predicted gene 15452 [Source:MGI Symbol;Acc:MGI:3768636]	ENSMUST00000119877	11.356	172	13.1577	148	7.08001	88	7.88044	112	18.2477	204	12.9642	163
ENSMUSG00000084350	Znf41-ps	54.4406	58.9908	58.6622	45.669	1.29075	0.368206	0.0361887	0.107887	4	145825237	145829942	1	pseudogene	ZNF41, pseudogene [Source:MGI Symbol;Acc:MGI:1917255]	ENSMUST00000122051	60.1474	911	54.2311	610	62.5937	778	50.0267	711	36.3164	406	50.6639	637
ENSMUSG00000084349	Rpl3-ps1	699.907	672.417	669.199	758.104	-1.12738	-0.172971	0.253689	0.433652	X	13202571	13203780	1	pseudogene	ribosomal protein L3, pseudogene 1 [Source:MGI Symbol;Acc:MGI:3644217]	ENSMUST00000120557	638.117	9665	713.451	8025	665.682	8274	635.149	9027	887.158	9918	752.005	9455
ENSMUSG00000084328	Gm14046	2.05313	2.02754	2.10317	2.02868	1.00677	0.00972723	0.977919	0.987426	2	129749901	129750409	1	pseudogene	predicted gene 14046 [Source:MGI Symbol;Acc:MGI:3650215]	ENSMUST00000119389	1.84866	28	2.22259	25	2.01137	25	1.12578	16	2.41513	27	2.54513	32
ENSMUSG00000084319	Tpt1-ps3	647.284	633.949	567.335	740.567	-1.16816	-0.22424	0.20564	0.376347	6	99877816	99878334	-1	pseudogene	tumor protein, translationally-controlled, pseudogene 3 [Source:MGI Symbol;Acc:MGI:2664997]	ENSMUST00000121046	534.394	8094	676.911	7614	690.543	8583	565.773	8041	879.108	9828	776.82	9767
ENSMUSG00000084274	Gm12504	5.81915	5.22498	5.74675	6.48573	-1.24431	-0.31534	0.21782	0.39116	4	44121893	44124123	1	pseudogene	predicted pseudogene 12504 [Source:MGI Symbol;Acc:MGI:3651567]	ENSMUST00000120860,ENSMUST00000148026	4.02743	61	6.57886	74	5.06865	63	4.85491	69	7.60319	85	6.9991	88
ENSMUSG00000084230	Gm14388	4.80262	4.84477	4.04994	5.51316	-1.12995	-0.176254	0.598413	0.75242	7	122442023	122442499	1	pseudogene	predicted gene 14388 [Source:MGI Symbol;Acc:MGI:3650926]	ENSMUST00000118119	5.41393	82	2.84491	32	6.27547	78	3.44769	49	5.45641	61	7.63538	96
ENSMUSG00000084166	Gm6451	1.53039	1.72972	1.09223	1.76923	-1.02302	-0.0328303	0.924295	0.959347	X	151413668	151414384	-1	pseudogene	predicted gene 6451 [Source:MGI Symbol;Acc:MGI:3648305]	ENSMUST00000121488	1.84866	28	2.13368	24	1.20682	15	1.75903	25	1.87844	21	1.67024	21
ENSMUSG00000084159	Gm12696	48.6766	49.6341	50.5186	45.877	1.08177	0.113388	0.433974	0.61972	4	97521428	97522332	-1	pseudogene	predicted gene 12696 [Source:MGI Symbol;Acc:MGI:3649288]	ENSMUST00000122361	50.4419	764	53.1643	598	45.296	563	42.7092	607	43.3829	485	51.5388	648
ENSMUSG00000084128	Esrp2	11.9784	8.03859	11.2092	16.6874	-2.07552	-1.05347	2.99452e-08	6.96949e-07	8	106130319	106136974	-1	protein_coding	epithelial splicing regulatory protein 2 [Source:MGI Symbol;Acc:MGI:1924661]	ENSMUST00000115979,ENSMUST00000125955,ENSMUST00000131020,ENSMUST00000139319,ENSMUST00000139559,ENSMUST00000142050,ENSMUST00000146940,ENSMUST00000150527,ENSMUST00000155164	8.64908	131	7.82351	88	7.6432	95	19.0678	271	14.133	158	16.8615	212
ENSMUSG00000084127	Gm13169	2.25935	1.89549	3.11431	1.76825	1.06072	0.0850423	0.800583	0.89035	4	146239954	146241633	1	pseudogene	predicted gene 13169 [Source:MGI Symbol;Acc:MGI:3651793]	ENSMUST00000122090	1.45252	22	2.22259	25	2.01137	25	1.47758	21	1.52064	17	2.30652	29
ENSMUSG00000084111	Gm15710	0.64069	0.704251	0.276641	0.941179	-1.34661	-0.429328	0.726622	0.844249	5	92140294	92140929	-1	pseudogene	predicted gene 15710 [Source:MGI Symbol;Acc:MGI:3783151]	ENSMUST00000121821	0	0	1.06684	12	1.04591	13	0.914694	13	0	0	1.90884	24
ENSMUSG00000083943	Gm11483	0.886236	0.886196	0.846255	0.926258	-1.01549	-0.0221821	0.961618	0.979375	4	63567414	63567660	-1	pseudogene	predicted gene 11483 [Source:MGI Symbol;Acc:MGI:3652237]	ENSMUST00000119839	0.990352	15	0.622324	7	1.04591	13	0.492527	7	1.25229	14	1.03396	13
ENSMUSG00000083902	Gm15975	1.47892	1.26095	1.60048	1.57532	-1.24987	-0.321775	0.45025	0.63477	5	55624188	55625593	1	pseudogene	predicted gene 15975 [Source:MGI Symbol;Acc:MGI:3801944]	ENSMUST00000122385	1.38649	21	1.51136	17	0.885002	11	1.2665	18	1.07339	12	2.38606	30
ENSMUSG00000083844	2210015D19Rik	9.7458	9.74795	8.82901	10.6604	-1.09576	-0.131938	0.51404	0.688591	11	5762129	5784710	1	pseudogene	RIKEN cDNA 2210015D19 gene [Source:MGI Symbol;Acc:MGI:1913774]	ENSMUST00000121354,ENSMUST00000131130,ENSMUST00000135394,ENSMUST00000137510,ENSMUST00000142942	8.45101	128	11.3796	128	9.4132	117	10.2024	145	12.0757	135	9.70329	122
ENSMUSG00000083798	Gm14584	1.93399	1.36336	2.26223	2.17638	-1.58738	-0.666649	0.0490957	0.135475	X	53418331	53418967	1	pseudogene	predicted gene 14584 [Source:MGI Symbol;Acc:MGI:3705780]	ENSMUST00000118956	1.78263	27	1.42246	16	0.885002	11	2.533	36	1.61009	18	2.38606	30
ENSMUSG00000083763	Gm9050	1.8128	2.36738	1.84696	1.22405	1.90309	0.928342	0.0048723	0.0235646	X	103227705	103228152	1	pseudogene	predicted gene 9050 [Source:MGI Symbol;Acc:MGI:3644215]	ENSMUST00000119501	2.04673	31	2.40039	27	2.655	33	1.2665	18	0.894493	10	1.51117	19
ENSMUSG00000083718	Ccnb2-ps	4.91796	5.1377	4.33067	5.2855	-1.0239	-0.0340817	0.878336	0.934331	8	71916556	71918851	-1	pseudogene	cyclin B2, pseudogene [Source:MGI Symbol;Acc:MGI:3779896]	ENSMUST00000118290,ENSMUST00000170898	5.14983	78	4.71189	53	5.55137	69	4.64383	66	5.72476	64	5.48793	69
ENSMUSG00000083708	Gm13123	1.16928	0.988708	0.776669	1.74245	-1.74711	-0.804974	0.42139	0.607951	4	144247777	144248268	1	pseudogene	predicted gene 13123 [Source:MGI Symbol;Acc:MGI:3651473]	ENSMUST00000122173	0.726258	11	0.711228	8	1.52864	19	0.844333	12	4.38302	49	0	0
ENSMUSG00000083705	Gm8624	2.15515	1.60278	2.04729	2.81537	-1.73332	-0.793539	0.0521754	0.141628	11	117420637	117421717	-1	pseudogene	predicted gene 8624 [Source:MGI Symbol;Acc:MGI:3646811]	ENSMUST00000118083,ENSMUST00000165677	1.51854	23	1.60026	18	1.68955	21	1.54794	22	4.83026	54	2.06791	26
ENSMUSG00000083626	Gm4459	42.7534	38.8038	38.2843	51.1722	-1.31815	-0.398518	0.0743306	0.183704	7	139659688	139660155	-1	pseudogene	predicted gene 4459 [Source:MGI Symbol;Acc:MGI:3782643]	ENSMUST00000118750	31.6253	479	39.651	446	45.1351	561	32.2254	458	63.8668	714	57.4244	722
ENSMUSG00000083594	Gm13722	139.079	154.645	121.585	141.006	1.09699	0.133548	0.533062	0.703265	2	86090336	86093401	-1	pseudogene	predicted gene 13722 [Source:MGI Symbol;Acc:MGI:3651668]	ENSMUST00000117964	137.791	2087	155.581	1750	170.564	2120	103.501	1471	176.036	1968	143.481	1804
ENSMUSG00000083576	Gm16411	5.33857	5.12055	5.48759	5.40758	-1.05289	-0.0743566	0.748523	0.85802	X	62255048	62256147	1	pseudogene	predicted gene 16411 [Source:MGI Symbol;Acc:MGI:3647793]	ENSMUST00000122164	4.68767	71	4.80079	54	5.87319	73	4.50311	64	5.9931	67	5.72653	72
ENSMUSG00000083534	H2-M6-ps	11.2547	17.0521	11.7247	4.98739	3.40786	1.76886	2.33289e-11	9.49568e-10	17	36969195	36971396	-1	pseudogene	histocompatibility 2, M region locus 6, pseudogene [Source:MGI Symbol;Acc:MGI:95918]	ENSMUST00000119193	17.0341	258	14.4913	163	19.6309	244	5.55852	79	4.47247	50	4.93118	62
ENSMUSG00000083500	Gm15470	0.870743	0.943421	0.962189	0.706619	1.32247	0.403238	0.445924	0.63078	7	41490351	41491721	1	pseudogene	predicted gene 15470 [Source:MGI Symbol;Acc:MGI:3641891]	ENSMUST00000119135	1.38649	21	0.800131	9	0.643637	8	1.12578	16	0.357797	4	0.636281	8
ENSMUSG00000083465	Gm11652	1.11657	1.22773	1.13421	0.987766	1.2201	0.286998	0.469175	0.650914	11	105773518	105774784	1	pseudogene	predicted gene 11652 [Source:MGI Symbol;Acc:MGI:3651204]	ENSMUST00000117842	0.990352	15	1.24465	14	1.44818	18	0.985055	14	0.626145	7	1.3521	17
ENSMUSG00000083410	Gm14300	7.35626	12.3704	7.24778	2.45058	4.97552	2.31485	4.32667e-06	6.11578e-05	2	179612622	179613567	-1	pseudogene	predicted gene 14300 [Source:MGI Symbol;Acc:MGI:3650106]	ENSMUST00000120800	16.5719	251	8.71254	98	11.8268	147	4.99563	71	0.447247	5	1.90884	24
ENSMUSG00000083396	Gm15542	75.2771	70.9504	65.6115	89.2694	-1.2574	-0.330449	0.105259	0.237092	7	140890887	140892080	1	pseudogene	predicted gene 15542 [Source:MGI Symbol;Acc:MGI:3782990]	ENSMUST00000121585	66.2876	1004	72.5452	816	74.0183	920	54.5298	775	113.064	1264	100.214	1260
ENSMUSG00000083380	Gm3244	53.2781	59.4426	47.4899	52.9018	1.12418	0.168877	0.470783	0.651922	15	73809507	73809896	-1	pseudogene	predicted pseudogene 3244 [Source:MGI Symbol;Acc:MGI:3781422]	ENSMUST00000120938	47.2728	716	62.5881	704	68.4669	851	37.8542	538	72.0961	806	48.7551	613
ENSMUSG00000083373	Gm13392	1.05821	1.4742	0.925337	0.775105	1.90278	0.928111	0.107423	0.240906	2	23908441	23908590	1	pseudogene	predicted gene 13392 [Source:MGI Symbol;Acc:MGI:3649898]	ENSMUST00000117708	1.05638	16	0.711228	8	2.655	33	0.844333	12	1.16284	13	0.318141	4
ENSMUSG00000083364	Llph-ps2	22.2458	22.7798	22.1637	21.7941	1.04616	0.0651042	0.73117	0.847018	X	13218210	13218602	-1	pseudogene	LLP homolog, pseudogene 2 [Source:MGI Symbol;Acc:MGI:3642864]	ENSMUST00000122000	20.3352	308	27.649	311	20.355	253	16.6756	237	27.5504	308	21.1564	266
ENSMUSG00000083327	Vcp-rs	1.04458	0.959324	1.62225	0.55216	1.70446	0.769316	0.415583	0.602404	X	104345829	104348234	-1	pseudogene	valosin containing protein, related sequence [Source:MGI Symbol;Acc:MGI:894298]	ENSMUST00000120233	1.18842	18	0	0	1.68955	21	1.47758	21	0.178899	2	0	0
ENSMUSG00000083307	AA414768	5.0307	6.01008	5.13629	3.94574	1.52771	0.611367	0.00815585	0.0350066	X	12936872	12938128	1	pseudogene	expressed sequence AA414768 [Source:MGI Symbol;Acc:MGI:3035137]	ENSMUST00000121924	5.612	85	6.22324	70	6.19501	77	3.44769	49	4.65136	52	3.73815	47
ENSMUSG00000083287	Gm13502	4.91928	7.78003	5.19534	1.78248	4.31655	2.10988	0.0369254	0.10943	2	53696121	53696804	-1	pseudogene	predicted gene 13502 [Source:MGI Symbol;Acc:MGI:3649894]	ENSMUST00000121574	11.0919	168	9.51267	107	2.73546	34	5.34744	76	0	0	0	0
ENSMUSG00000083282	Ctsf	11.1331	13.0973	10.5442	9.75773	1.34248	0.424903	0.0176857	0.0632924	19	4855129	4860912	1	protein_coding	cathepsin F [Source:MGI Symbol;Acc:MGI:1861434]	ENSMUST00000119694	12.8086	194	13.6911	154	12.7923	159	8.86549	126	9.74998	109	10.6577	134
ENSMUSG00000083261	Gm7816	8.07983	4.99972	4.73415	14.5056	-2.8812	-1.52667	0.0246159	0.0813002	5	39798214	39799407	1	pseudogene	predicted pseudogene 7816 [Source:MGI Symbol;Acc:MGI:3646286]	ENSMUST00000119884	10.9599	166	1.86697	21	2.17228	27	1.75903	25	25.8509	289	15.907	200
ENSMUSG00000083246	Gm11839	7.51545	9.76009	8.58886	4.19739	2.32957	1.22007	2.60987e-07	4.94813e-06	4	12114284	12116236	1	pseudogene	predicted gene 11839 [Source:MGI Symbol;Acc:MGI:3651162]	ENSMUST00000120647	10.2997	156	10.9351	123	8.04547	100	3.37733	48	4.20412	47	5.01072	63
ENSMUSG00000083179	Gm12693	0.764915	0.976521	1.29477	0.0234537	28.2938	4.82241	0.000320792	0.0024745	4	94935621	94936103	1	pseudogene	predicted gene 12693 [Source:MGI Symbol;Acc:MGI:3650224]	ENSMUST00000121965	1.32047	20	0	0	1.60909	20	0.0703611	1	0	0	0	0
ENSMUSG00000083161	Gm11427	4.20254	4.61053	4.1919	3.80519	1.20328	0.266973	0.313904	0.500342	11	83254196	83260534	1	pseudogene	predicted gene 11427 [Source:MGI Symbol;Acc:MGI:3651774]	ENSMUST00000117952	4.42357	67	4.17846	47	5.22955	65	4.85491	69	3.22018	36	3.34048	42
ENSMUSG00000083149	Gm11380	0.830605	0.54753	0.682303	1.26198	-2.22977	-1.15689	0.0388957	0.113595	13	31884225	31885224	1	pseudogene	predicted gene 11380 [Source:MGI Symbol;Acc:MGI:3650782]	ENSMUST00000118067	0.660235	10	0.177807	2	0.804547	10	0.773972	11	1.34174	15	1.67024	21
ENSMUSG00000083125	Gm16203	0.834789	1.33567	0.92804	0.240653	5.11752	2.35544	0.000102259	0.000940965	8	38288852	38289347	1	pseudogene	predicted gene 16203 [Source:MGI Symbol;Acc:MGI:3801873]	ENSMUST00000120023	2.04673	31	1.15575	13	0.804547	10	0.562888	8	0	0	0.15907	2
ENSMUSG00000083114	Gm14790	1.2273	1.42298	1.4243	0.834615	1.65059	0.72298	0.142475	0.293405	X	93981069	93982469	-1	pseudogene	predicted gene 14790 [Source:MGI Symbol;Acc:MGI:3705698]	ENSMUST00000117760	1.58456	24	1.15575	13	1.52864	19	1.68867	24	0.178899	2	0.636281	8
ENSMUSG00000083111	Gm14421	5.67516	7.05813	6.63097	3.33636	2.09556	1.06733	0.00658948	0.0297	2	177053516	177056838	-1	pseudogene	predicted gene 14421 [Source:MGI Symbol;Acc:MGI:3652254]	ENSMUST00000121755	9.24329	140	7.02338	79	4.90774	61	5.27708	75	1.07339	12	3.65862	46
ENSMUSG00000083097	Gm14494	98.9275	91.005	86.5954	119.182	-1.30929	-0.388784	0.0353449	0.105871	2	153826171	153826605	1	pseudogene	predicted gene 14494 [Source:MGI Symbol;Acc:MGI:3704210]	ENSMUST00000118786	78.7	1192	94.1488	1059	100.166	1245	87.7402	1247	149.47	1671	120.337	1513
ENSMUSG00000083068	Gm11800	2.54431	3.69674	2.98126	0.954942	3.75125	1.90737	6.55976e-05	0.000644001	4	8118620	8119736	1	pseudogene	predicted gene 11800 [Source:MGI Symbol;Acc:MGI:3650447]	ENSMUST00000120050	5.14983	78	2.40039	27	3.54001	44	1.97011	28	0.178899	2	0.715817	9
ENSMUSG00000083061	Gm12191	50.0617	63.2146	51.2706	35.7	1.76993	0.823693	0.354055	0.542804	11	49678710	49679057	-1	pseudogene	predicted gene 12191 [Source:MGI Symbol;Acc:MGI:3651293]	ENSMUST00000118307	51.8284	785	71.9229	809	65.8924	819	66.1394	940	0	0	40.9606	515
ENSMUSG00000083038	Gm13233	1.7286	1.90755	0.567582	2.71066	-1.41038	-0.496085	0.345364	0.53345	4	146580629	146582312	1	pseudogene	predicted gene 13233 [Source:MGI Symbol;Acc:MGI:3649253]	ENSMUST00000118760	2.50889	38	0.800131	9	2.41364	30	2.74408	39	1.96788	22	3.42001	43
ENSMUSG00000083027	Gm13140	4.22996	5.30364	4.70305	2.68319	1.94539	0.960056	0.00517099	0.0247004	4	146942476	146945825	1	pseudogene	predicted gene 13140 [Source:MGI Symbol;Acc:MGI:3649297]	ENSMUST00000119840	4.88574	74	5.95653	67	5.06865	63	4.29202	61	1.61009	18	2.14745	27
ENSMUSG00000083012	Fam220a	33.4874	28.8626	31.1563	40.4433	-1.39892	-0.484309	0.000876853	0.00582034	5	143548706	143564531	1	protein_coding	family with sequence similarity 220, member A [Source:MGI Symbol;Acc:MGI:1914488]	ENSMUST00000067145,ENSMUST00000101434,ENSMUST00000118121,ENSMUST00000119488,ENSMUST00000169329	28.9843	439	27.9157	314	29.6878	369	34.8991	496	44.993	503	41.4378	521
ENSMUSG00000082938	Gm2810	0.961846	1.03497	0.561656	1.28891	-1.22956	-0.298138	0.731943	0.847603	5	40328438	40329427	1	pseudogene	predicted pseudogene 2810 [Source:MGI Symbol;Acc:MGI:3780980]	ENSMUST00000118681	1.25445	19	0	0	1.85046	23	0.914694	13	2.23623	25	0.715817	9
ENSMUSG00000082925	Gm13135	9.05684	11.0608	9.23955	6.87012	1.5992	0.677349	0.0070945	0.0315029	4	147275976	147279096	1	pseudogene	predicted gene 13135 [Source:MGI Symbol;Acc:MGI:3650404]	ENSMUST00000117628	10.0356	152	12.4465	140	10.7005	133	9.35802	133	6.08255	68	5.16979	65
ENSMUSG00000082908	Gm13736	12.4621	12.7326	11.194	13.4598	-1.05686	-0.0797886	0.69352	0.822511	2	87526145	87526397	1	pseudogene	predicted gene 13736 [Source:MGI Symbol;Acc:MGI:3650137]	ENSMUST00000119272	10.7618	163	14.4024	162	13.0337	162	10.9763	156	16.2798	182	13.1233	165
ENSMUSG00000082894	Gm6480	5.37237	5.73595	5.2321	5.14905	1.12109	0.164899	0.535806	0.706056	X	47724528	47726413	1	pseudogene	predicted pseudogene 6480 [Source:MGI Symbol;Acc:MGI:3647765]	ENSMUST00000121552	6.4703	98	4.62298	52	6.11456	76	5.4178	77	6.5298	73	3.49955	44
ENSMUSG00000082831	Gm12591	1.28059	1.46393	1.57765	0.800187	1.75864	0.814457	0.0735695	0.18229	11	121968211	121970685	-1	pseudogene	predicted gene 12591 [Source:MGI Symbol;Acc:MGI:3649887]	ENSMUST00000122407	1.25445	19	1.68917	19	1.44818	18	1.33686	19	0.268348	3	0.795352	10
ENSMUSG00000082809	Gm14150	1.06794	0.909848	1.36201	0.931955	-1.01767	-0.0252669	0.968912	0.982644	2	151458956	151460309	1	pseudogene	predicted gene 14150 [Source:MGI Symbol;Acc:MGI:3651006]	ENSMUST00000122404	1.18842	18	0.977938	11	0.563183	7	0.211083	3	0.357797	4	2.22698	28
ENSMUSG00000082765	Gm14411	2.0857	3.35359	2.16402	0.739493	4.40834	2.14024	2.84071e-09	8.2113e-08	2	177125463	177127709	-1	pseudogene	predicted gene 14411 [Source:MGI Symbol;Acc:MGI:3649821]	ENSMUST00000121798	4.02743	61	3.37833	38	2.655	33	1.05542	15	0.447247	5	0.715817	9
ENSMUSG00000082740	Gm14127	0.997657	0.999051	0.868242	1.12568	-1.12414	-0.168823	0.706281	0.830495	2	150469411	150470165	-1	pseudogene	predicted gene 14127 [Source:MGI Symbol;Acc:MGI:3652004]	ENSMUST00000117906	1.32047	20	0.711228	8	0.965456	12	1.54794	22	0.715595	8	1.11349	14
ENSMUSG00000082724	Gm14416	2.82026	2.63055	3.87544	1.95479	1.33206	0.413654	0.521132	0.694243	2	177138660	177142331	1	pseudogene	predicted gene 14416 [Source:MGI Symbol;Acc:MGI:3702407]	ENSMUST00000118630	3.43322	52	2.04478	23	2.41364	30	4.43275	63	0	0	1.43163	18
ENSMUSG00000082691	Dynlt1-ps1	19.2318	14.1751	14.5254	28.9948	-2.03965	-1.02832	0.00946689	0.0393445	6	135349408	135349749	-1	pseudogene	dynein light chain Tctex-type 1, pseuodogene 1 [Source:MGI Symbol;Acc:MGI:3642625]	ENSMUST00000117045	18.0904	274	9.06816	102	15.3668	191	8.65441	123	39.3577	440	38.9722	490
ENSMUSG00000082625	Gm15204	12.6025	16.238	14.0799	7.48957	2.16215	1.11246	0.16053	0.317683	X	162351596	162353876	1	pseudogene	predicted gene 15204 [Source:MGI Symbol;Acc:MGI:3648402]	ENSMUST00000119454	23.1742	351	11.3796	128	14.16	176	20.0529	285	0.268348	3	2.14745	27
ENSMUSG00000082615	Gm13239	0.710957	1.237	0.684787	0.211083	5.23329	2.38772	0.000620219	0.00437655	4	145689842	145690478	1	pseudogene	predicted gene 13239 [Source:MGI Symbol;Acc:MGI:3650779]	ENSMUST00000119920	1.05638	16	1.68917	19	0.965456	12	0.633249	9	0	0	0	0
ENSMUSG00000082588	Gm15443	5.45794	6.33529	5.78441	4.25411	1.47919	0.564804	0.0364959	0.108635	1	149025228	149026047	-1	pseudogene	predicted gene 15443 [Source:MGI Symbol;Acc:MGI:3642525]	ENSMUST00000118947	7.32861	111	6.04544	68	5.63183	70	6.19177	88	3.30962	37	3.26094	41
ENSMUSG00000082568	Gm14683	12.7632	12.7666	13.788	11.735	1.08642	0.119577	0.54943	0.715558	X	66948252	66952539	-1	pseudogene	predicted gene 14683 [Source:MGI Symbol;Acc:MGI:3705449]	ENSMUST00000118266	14.6572	222	11.7353	132	11.9073	148	14.0018	199	9.03438	101	12.1689	153
ENSMUSG00000082536	Gm13456	0.65107	0.631073	0.49682	0.825317	-1.32983	-0.411242	0.637741	0.781716	2	40555752	40557116	1	pseudogene	predicted gene 13456 [Source:MGI Symbol;Acc:MGI:3651389]	ENSMUST00000118928	0.132047	2	1.60026	18	0.160909	2	0.985055	14	1.25229	14	0.238606	3
ENSMUSG00000082530	Gm12168	2.53169	2.29582	2.33926	2.95999	-1.2883	-0.365464	0.449365	0.634119	11	46450980	46451347	-1	pseudogene	predicted gene 12168 [Source:MGI Symbol;Acc:MGI:3650839]	ENSMUST00000119051	1.18842	18	2.40039	27	3.29864	41	1.19614	17	4.02522	45	3.65862	46
ENSMUSG00000082352	Gm13228	1.10492	1.61517	1.14111	0.558473	2.88997	1.53105	0.000159406	0.00137409	4	145574528	145575161	1	pseudogene	predicted gene 13228 [Source:MGI Symbol;Acc:MGI:3651932]	ENSMUST00000118937	1.71661	26	1.60026	18	1.52864	19	0.492527	7	0.626145	7	0.556746	7
ENSMUSG00000082348	Gm12807	1.03971	0.887018	1.20388	1.02824	-1.14469	-0.194962	0.641429	0.784724	4	110512771	110513732	-1	pseudogene	predicted gene 12807 [Source:MGI Symbol;Acc:MGI:3650599]	ENSMUST00000121546	1.05638	16	0.800131	9	0.804547	10	1.19614	17	1.25229	14	0.636281	8
ENSMUSG00000082289	Gm15596	0.895702	0.885324	0.52515	1.27663	-1.40021	-0.485639	0.468974	0.650817	6	18156337	18157120	-1	pseudogene	predicted gene 15596 [Source:MGI Symbol;Acc:MGI:3783043]	ENSMUST00000121139	1.25445	19	0.355614	4	1.04591	13	0.281444	4	2.59403	29	0.954422	12
ENSMUSG00000082286	Pisd-ps1	6.80395	7.29257	6.4381	6.68118	1.08711	0.120493	0.710418	0.83288	11	3125904	3131004	1	pseudogene	phosphatidylserine decarboxylase, pseudogene 1 [Source:MGI Symbol;Acc:MGI:3842428]	ENSMUST00000119128,ENSMUST00000132408,ENSMUST00000145164,ENSMUST00000152828	6.80042	103	7.11228	80	7.96501	99	7.45827	106	3.75687	42	8.8284	111
ENSMUSG00000082229	Nap1l2	2.74214	2.06929	2.93968	3.21746	-1.52317	-0.607074	0.0776605	0.189745	X	103184176	103186640	-1	protein_coding	nucleosome assembly protein 1-like 2 [Source:MGI Symbol;Acc:MGI:106654]	ENSMUST00000121720	2.57492	39	0.977938	11	2.655	33	2.74408	39	4.20412	47	2.7042	34
ENSMUSG00000082209	Eif4a-ps4	19.1555	18.0939	19.67	19.7027	-1.08845	-0.122279	0.453203	0.636938	1	60703918	60705656	1	pseudogene	eukaryotic translation initiation factor 4A, pseudogene 4 [Source:MGI Symbol;Acc:MGI:1195958]	ENSMUST00000178619	18.2885	277	17.2473	194	18.7459	233	18.1532	258	17.8899	200	23.0652	290
ENSMUSG00000082195	Gm13034	7.11765	8.48705	7.83288	5.03302	1.67288	0.742335	0.0133874	0.0513399	4	146067752	146070928	1	pseudogene	predicted gene 13034 [Source:MGI Symbol;Acc:MGI:3650252]	ENSMUST00000121342	8.84715	134	8.89035	100	7.72365	96	6.19177	88	2.14678	24	6.76049	85
ENSMUSG00000082163	Gm14276	4.14031	3.3086	4.34911	4.76321	-1.44547	-0.531538	0.0400037	0.116156	2	156994173	156994892	-1	pseudogene	predicted gene 14276 [Source:MGI Symbol;Acc:MGI:3701955]	ENSMUST00000117941	2.70696	41	4.00066	45	3.21819	40	4.08094	58	5.27751	59	4.93118	62
ENSMUSG00000082082	Gm13230	55.2575	76.6414	60.2723	28.8588	2.64853	1.40519	5.14803e-17	4.99952e-15	4	145446740	145450888	1	pseudogene	predicted gene 13230 [Source:MGI Symbol;Acc:MGI:3651934]	ENSMUST00000120870	79.5583	1205	73.6121	828	76.7538	954	36.3767	517	21.6467	242	28.5531	359
ENSMUSG00000082016	Pgam1-ps2	5.6858	9.13423	5.6247	2.29846	3.94377	1.97957	0.075821	0.186465	7	27469771	27470535	-1	pseudogene	phosphoglycerate mutase 1, pseudogene 2 [Source:MGI Symbol;Acc:MGI:3645709]	ENSMUST00000117129	9.11124	138	6.22324	70	12.0682	150	6.89538	98	0	0	0	0
ENSMUSG00000081999	Gm13461	147.301	121.328	115.915	204.661	-1.68649	-0.754021	0.00692862	0.030923	2	41987473	41988829	-1	pseudogene	predicted gene 13461 [Source:MGI Symbol;Acc:MGI:3650103]	ENSMUST00000120980	106.562	1614	129.177	1453	128.245	1594	94.5653	1344	309.047	3455	210.371	2645
ENSMUSG00000081998	Gm13245	1.50081	1.52156	1.66028	1.32061	1.14195	0.191494	0.593479	0.748307	4	146480667	146480926	1	pseudogene	predicted gene 13245 [Source:MGI Symbol;Acc:MGI:3649656]	ENSMUST00000119646	1.1224	17	1.51136	17	1.93091	24	1.40722	20	1.52064	17	1.03396	13
ENSMUSG00000081977	Flg	3.41035	4.50019	3.59592	2.13495	2.07771	1.05499	0.0105535	0.0428455	3	93273541	93293691	1	processed_transcript	filaggrin [Source:MGI Symbol;Acc:MGI:95553]	ENSMUST00000050758,ENSMUST00000148311,ENSMUST00000178008,ENSMUST00000178695,ENSMUST00000178752,ENSMUST00000179250,ENSMUST00000179477,ENSMUST00000180293,ENSMUST00000180308	6.07416	92	3.64504	41	3.78137	47	3.86986	55	0.626145	7	1.90884	24
ENSMUSG00000081974	Gm11960	2.86656	3.02746	2.50478	3.06745	-1.01788	-0.0255653	0.922368	0.958584	11	4561780	4564637	1	pseudogene	predicted gene 11960 [Source:MGI Symbol;Acc:MGI:3652301]	ENSMUST00000122068,ENSMUST00000181063	2.90503	44	3.20053	36	2.97682	37	3.37733	48	3.04128	34	2.78373	35
ENSMUSG00000081967	Gm14017	2.21563	2.00241	1.41632	3.22814	-1.63754	-0.711532	0.0296619	0.0931394	2	121481129	121481514	1	pseudogene	predicted gene 14017 [Source:MGI Symbol;Acc:MGI:3702155]	ENSMUST00000121934	1.65059	25	2.6671	30	1.68955	21	3.7995	54	2.14678	24	3.73815	47
ENSMUSG00000081965	Gm11620	2.10898	1.7874	2.18496	2.35459	-1.34031	-0.422571	0.249973	0.42943	11	105164776	105166620	-1	pseudogene	predicted gene 11620 [Source:MGI Symbol;Acc:MGI:3650770]	ENSMUST00000118770	1.38649	21	2.04478	23	1.93091	24	3.23661	46	1.52064	17	2.30652	29
ENSMUSG00000081941	Gm11218	2.0285	2.01505	1.85813	2.21231	-1.09909	-0.136306	0.653381	0.794737	4	64856926	64858139	-1	pseudogene	predicted gene 11218 [Source:MGI Symbol;Acc:MGI:3651636]	ENSMUST00000121364	2.31082	35	2.04478	23	1.68955	21	2.39228	34	1.69954	19	2.54513	32
ENSMUSG00000081885	Gm13231	2.84405	3.50017	3.53104	1.50094	2.27383	1.18512	0.0018689	0.0108315	4	145641357	145644399	1	pseudogene	predicted gene 13231 [Source:MGI Symbol;Acc:MGI:3649243]	ENSMUST00000119218	3.56527	54	3.55614	40	3.3791	42	2.67372	38	0.715595	8	1.11349	14
ENSMUSG00000081855	Rpl17-ps5	1.18315	1.25886	0.790188	1.50039	-1.20189	-0.265299	0.791457	0.884866	5	22612628	22613182	-1	pseudogene	ribosomal protein L17, pseudogene 5 [Source:MGI Symbol;Acc:MGI:3704246]	ENSMUST00000121001	0	0	2.4893	28	1.28727	16	1.6183	23	0.894493	10	1.98838	25
ENSMUSG00000081766	2210409E12Rik	26.0137	34.0877	25.0782	18.8751	1.80964	0.855705	0.000232973	0.0018911	11	88972657	88973002	1	pseudogene	RIKEN cDNA 2210409E12 gene [Source:MGI Symbol;Acc:MGI:1919631]	ENSMUST00000122062	27.6638	419	34.05	383	40.5492	504	13.1575	187	26.2086	293	17.2591	217
ENSMUSG00000081752	Gm14680	53.5289	45.074	51.9521	63.5605	-1.40799	-0.493636	0.000462637	0.00340892	X	62775585	62776685	-1	pseudogene	predicted gene 14680 [Source:MGI Symbol;Acc:MGI:3705601]	ENSMUST00000121773	51.9605	787	40.54	456	42.7214	531	62.4103	887	60.8255	680	67.4458	848
ENSMUSG00000081683	Fzd10	10.365	9.32071	10.4859	11.2885	-1.21177	-0.277111	0.125795	0.269455	5	128600844	128604093	1	protein_coding	frizzled homolog 10 (Drosophila) [Source:MGI Symbol;Acc:MGI:2136761]	ENSMUST00000117102	8.91317	135	8.26802	93	10.7809	134	11.5392	164	10.555	118	11.7712	148
ENSMUSG00000081640	Rplp0-ps1	0.971598	1.04798	1.09926	0.767559	1.31707	0.397332	0.458262	0.641908	3	93278141	93279073	1	pseudogene	ribosomal protein, large, P0, pseudogene 1 [Source:MGI Symbol;Acc:MGI:3648599]	ENSMUST00000122125	0.726258	11	0.889035	10	1.52864	19	1.47758	21	0.268348	3	0.556746	7
ENSMUSG00000081603	Gm14681	18.1491	20.3592	15.3408	18.7474	1.08419	0.116622	0.750844	0.859535	X	66778442	66778852	-1	pseudogene	predicted gene 14681 [Source:MGI Symbol;Acc:MGI:3705734]	ENSMUST00000118047	12.6105	191	21.5146	242	26.9523	335	14.9165	212	9.03438	101	32.2913	406
ENSMUSG00000081593	Gm11841	8.27871	12.7234	8.34956	3.76316	3.34915	1.74379	3.93997e-15	3.03918e-13	4	12125290	12127252	1	pseudogene	predicted gene 11841 [Source:MGI Symbol;Acc:MGI:3651164]	ENSMUST00000117060	12.4784	189	12.9799	146	12.7118	158	4.22166	60	2.77293	31	4.2949	54
ENSMUSG00000081534	Slc48a1	10.9425	11.3723	11.3507	10.1044	1.12493	0.169837	0.373819	0.562876	15	97784355	97792692	1	protein_coding	solute carrier family 48 (heme transporter), member 1 [Source:MGI Symbol;Acc:MGI:1914989]	ENSMUST00000117892,ENSMUST00000135073	10.8939	165	13.2466	149	9.97638	124	8.51369	121	10.1078	113	11.6917	147
ENSMUSG00000081485	Gm12338	21.7925	24.8008	22.7735	17.8033	1.39075	0.475861	0.0047792	0.0232066	11	75599763	75599954	-1	pseudogene	predicted gene 12338 [Source:MGI Symbol;Acc:MGI:3650622]	ENSMUST00000122170	23.1082	350	27.5601	310	23.7341	295	16.1127	229	15.7431	176	21.554	271
ENSMUSG00000081471	Gm14735	7.91009	7.35022	8.60996	7.77009	-1.0532	-0.0747794	0.782387	0.878667	X	72467302	72470389	1	pseudogene	predicted gene 14735 [Source:MGI Symbol;Acc:MGI:3705690]	ENSMUST00000121772	7.79077	118	7.82351	88	6.43637	80	6.33249	90	9.66053	108	7.31724	92
ENSMUSG00000081406	Rps6-ps4	541.104	507.175	491.655	624.482	-1.23112	-0.29997	0.0749927	0.184765	2	75191073	75191822	-1	pseudogene	ribosomal protein S6, pseudogene 4 [Source:MGI Symbol;Acc:MGI:3650907]	ENSMUST00000118499	537.233	8137	514.84	5791	469.453	5835	490.768	6975	777.493	8692	605.183	7609
ENSMUSG00000081344	Gm14303	23.8594	24.887	27.109	19.5824	1.27273	0.347923	0.247514	0.426553	2	172509521	172509691	-1	pseudogene	predicted gene 14303 [Source:MGI Symbol;Acc:MGI:3651379]	ENSMUST00000121320	19.2128	291	28.0935	316	27.3546	340	12.8057	182	32.0229	358	13.9187	175
ENSMUSG00000081309	Gm12397	2.92616	4.56659	2.76968	1.44221	3.16746	1.66333	0.0228104	0.0767875	4	40912741	40913355	-1	pseudogene	predicted gene 12397 [Source:MGI Symbol;Acc:MGI:3649202]	ENSMUST00000117674	4.62164	70	2.40039	27	6.67774	83	0.211083	3	1.25229	14	2.86327	36
ENSMUSG00000081297	Gm12209	1.04174	1.2853	0.965631	0.874296	1.4699	0.555723	0.296938	0.482354	11	52478508	52479103	-1	pseudogene	predicted gene 12209 [Source:MGI Symbol;Acc:MGI:3650470]	ENSMUST00000120089	1.18842	18	0.977938	11	1.68955	21	0.773972	11	0.894493	10	0.954422	12
ENSMUSG00000081291	Gm14738	7.84296	7.69811	8.99045	6.84033	1.12204	0.166122	0.746039	0.85623	X	82205993	82208472	-1	pseudogene	predicted gene 14738 [Source:MGI Symbol;Acc:MGI:3705400]	ENSMUST00000118839	10.1676	154	4.80079	54	8.12592	101	14.7055	209	1.52064	17	4.2949	54
ENSMUSG00000081272	Gm13509	22.3074	24.7792	23.0661	19.0769	1.29425	0.372115	0.0313047	0.096967	2	49308155	49309462	1	pseudogene	predicted gene 13509 [Source:MGI Symbol;Acc:MGI:3649640]	ENSMUST00000119733	21.3916	324	26.3154	296	26.6305	331	20.0529	285	15.3853	172	21.7926	274
ENSMUSG00000081179	Gm13136	4.15139	5.685	3.75729	3.01188	1.89164	0.919637	0.00645472	0.0292096	4	147735477	147738426	-1	pseudogene	predicted gene 13136 [Source:MGI Symbol;Acc:MGI:3649290]	ENSMUST00000121031	6.00814	91	3.64504	41	7.40183	92	2.67372	38	2.86238	32	3.49955	44
ENSMUSG00000081137	BC022960	3.17242	2.42669	2.4981	4.59248	-1.90589	-0.930463	0.00258907	0.0142015	X	169368189	169370003	1	pseudogene	cDNA sequence BC022960 [Source:MGI Symbol;Acc:MGI:2670977]	ENSMUST00000119987	1.71661	26	2.6671	30	2.89637	36	4.50311	64	4.74081	53	4.53351	57
ENSMUSG00000081126	Gm15784	1.6343	2.67329	1.62162	0.607995	4.17695	2.06245	0.000167463	0.00143074	6	149361686	149363147	1	pseudogene	predicted gene 15784 [Source:MGI Symbol;Acc:MGI:3783226]	ENSMUST00000120260	2.2448	34	3.20053	36	2.57455	32	1.33686	19	0.0894493	1	0.397676	5
ENSMUSG00000081111	Gm5913	6.54709	6.08274	5.96077	7.59777	-1.24499	-0.316133	0.38007	0.568607	8	97427712	97429110	-1	pseudogene	predicted gene 5913 [Source:MGI Symbol;Acc:MGI:3648292]	ENSMUST00000119397	5.54597	84	4.9786	56	7.72365	96	4.50311	64	9.30273	104	8.98748	113
ENSMUSG00000081094	Rpl19-ps11	27.1078	23.5064	24.823	32.9939	-1.40426	-0.489808	0.080825	0.195215	8	19492906	19493623	1	pseudogene	ribosomal protein L19, pseudogene 11 [Source:MGI Symbol;Acc:MGI:3642193]	ENSMUST00000122422	16.77	254	31.3829	353	22.3664	278	19.4197	276	41.8623	468	37.6997	474
ENSMUSG00000081087	Rps15a-ps7	46.2042	61.1848	57.1468	20.2809	3.01094	1.59021	0.00186879	0.0108315	2	152185291	152185682	-1	pseudogene	ribosomal protein S15A, pseudogene 7 [Source:MGI Symbol;Acc:MGI:3650538]	ENSMUST00000117430	72.4938	1098	58.7652	661	52.2955	650	45.5236	647	4.02522	45	11.294	142
ENSMUSG00000081051	Gm15427	456.176	429.011	391.308	548.209	-1.27776	-0.353621	0.123423	0.265791	1	95498621	95499151	1	pseudogene	predicted pseudogene 15427 [Source:MGI Symbol;Acc:MGI:3642341]	ENSMUST00000117288	353.226	5350	433.138	4872	500.67	6223	347.161	4934	744.934	8328	552.531	6947
ENSMUSG00000081044	AU015836	62.1686	35.2391	59.2628	92.0039	-2.60902	-1.38351	4.69301e-21	7.63264e-19	X	93968659	93975470	1	protein_coding	expressed sequence AU015836 [Source:MGI Symbol;Acc:MGI:2147954]	ENSMUST00000120624,ENSMUST00000121565,ENSMUST00000124180,ENSMUST00000149545,ENSMUST00000163458	37.8975	574	34.6724	390	33.1473	412	99.6313	1416	91.5961	1024	84.7845	1066
ENSMUSG00000080950	Gm7278	2.51852	2.41226	2.86246	2.28085	1.04325	0.0610822	0.854524	0.92127	1	152729159	152730559	-1	pseudogene	predicted gene 7278 [Source:MGI Symbol;Acc:MGI:3645261]	ENSMUST00000119836	1.91468	29	2.6671	30	2.655	33	3.02553	43	2.14678	24	1.67024	21
ENSMUSG00000080896	Gm14567	3.5842	3.58538	2.75938	4.40785	-1.23404	-0.303391	0.475765	0.656212	X	38969817	38969990	1	pseudogene	predicted gene 14567 [Source:MGI Symbol;Acc:MGI:3705732]	ENSMUST00000117155	1.71661	26	4.53408	51	4.50546	56	2.95516	42	5.09861	57	5.16979	65
ENSMUSG00000080888	Gm14387	4.50206	4.88836	5.20713	3.41069	1.41741	0.503254	0.127667	0.271697	2	175086501	175089918	1	pseudogene	predicted gene 14387 [Source:MGI Symbol;Acc:MGI:3650318]	ENSMUST00000121827	5.41393	82	5.0675	57	4.18364	52	5.69925	81	2.14678	24	2.38606	30
ENSMUSG00000080875	Gm7332	37.9437	39.374	37.7821	36.675	1.07534	0.104799	0.554846	0.719764	5	9260945	9261388	-1	pseudogene	predicted gene 7332 [Source:MGI Symbol;Acc:MGI:3643344]	ENSMUST00000118351	38.0956	577	40.3622	454	39.6642	493	25.6818	365	44.0985	493	40.2448	506
ENSMUSG00000080848	Gm9385	2.06887	1.72563	2.33706	2.14392	-1.2389	-0.309062	0.823057	0.904219	9	116040593	116041064	-1	pseudogene	predicted pseudogene 9385 [Source:MGI Symbol;Acc:MGI:3646182]	ENSMUST00000117563	2.64094	40	2.13368	24	0.402273	5	0	0	2.05733	23	4.37443	55
ENSMUSG00000080823	Atp5l-ps2	0.948326	0.781789	0.756368	1.30682	-1.66423	-0.734851	0.0908579	0.212405	11	86185329	86185642	1	pseudogene	ATP synthase, H+ transporting, mitochondrial F0 complex, subunit G, pseudogene 2 [Source:MGI Symbol;Acc:MGI:3651531]	ENSMUST00000121382	0.660235	10	0.800131	9	0.885002	11	1.2665	18	1.69954	19	0.954422	12
ENSMUSG00000080717	B230307C23Rik	2.60391	3.30783	2.71591	1.788	1.82156	0.865175	0.0428194	0.122332	16	97997323	98010000	1	protein_coding	RIKEN cDNA B230307C23 gene [Source:MGI Symbol;Acc:MGI:3643396]	ENSMUST00000113729,ENSMUST00000122450,ENSMUST00000183578	4.42357	67	2.84491	32	2.655	33	3.23661	46	0.536696	6	1.5907	20
ENSMUSG00000080709	Gm14324	0.980104	0.890956	1.11543	0.933928	-1.01549	-0.0221829	0.959998	0.978535	2	177734300	177738757	1	pseudogene	predicted gene 14324 [Source:MGI Symbol;Acc:MGI:3652186]	ENSMUST00000121358	1.25445	19	0.533421	6	0.885002	11	0.773972	11	1.07339	12	0.954422	12
ENSMUSG00000080316	Spaca6	2.33525	1.63072	2.50508	2.86995	-1.75646	-0.812673	0.0372822	0.110222	17	17830719	17843009	1	protein_coding	sperm acrosome associated 6 [Source:MGI Symbol;Acc:MGI:1922452]	ENSMUST00000012759,ENSMUST00000052338,ENSMUST00000133912,ENSMUST00000137228,ENSMUST00000139969,ENSMUST00000150302,ENSMUST00000154301,ENSMUST00000155293,ENSMUST00000172097,ENSMUST00000177859,ENSMUST00000178056,ENSMUST00000178408,ENSMUST00000178888,ENSMUST00000179350	1.71661	26	1.24465	14	1.93091	24	3.72914	53	2.41513	27	2.46559	31
ENSMUSG00000080268	Brms1	39.1895	43.6382	37.0758	36.8546	1.18422	0.243939	0.101671	0.231131	19	5041404	5049917	1	protein_coding	breast cancer metastasis-suppressor 1 [Source:MGI Symbol;Acc:MGI:2388804]	ENSMUST00000116567	38.6898	586	44.2739	498	47.951	596	32.0846	456	39.2682	439	39.2108	493
ENSMUSG00000080058	Gm11175	11.3911	12.923	12.8274	8.42304	1.52069	0.604722	0.0298246	0.0935415	8	70699538	70700080	-1	protein_coding	predicted gene 11175 [Source:MGI Symbol;Acc:MGI:3809055]	ENSMUST00000116172	9.96955	151	15.2025	171	13.5968	169	12.5946	179	4.56191	51	8.11259	102
ENSMUSG00000080002	Gm5566	6.15566	9.00198	6.75505	2.70997	3.27788	1.71276	1.13044e-09	3.54057e-08	5	149660765	149661223	-1	pseudogene	predicted pseudogene 5566 [Source:MGI Symbol;Acc:MGI:3648428]	ENSMUST00000116118	10.4977	159	8.62364	97	7.88456	98	3.44769	49	1.34174	15	3.34048	42
ENSMUSG00000079884	Gm10698	10.9952	9.35747	12.9915	10.6367	-1.13652	-0.184628	0.364806	0.554126	9	33728247	33728850	1	pseudogene	predicted gene 10698 [Source:MGI Symbol;Acc:MGI:3704329]	ENSMUST00000182663	10.0356	152	8.62364	97	9.4132	117	11.8207	168	9.74998	109	10.3396	130
ENSMUSG00000079871	Gm4984	1.12564	1.35666	1.0234	0.996866	1.36758	0.451628	0.241806	0.419716	X	12652303	12652662	1	pseudogene	predicted pseudogene 4984 [Source:MGI Symbol;Acc:MGI:3644533]	ENSMUST00000115987	1.25445	19	1.68917	19	1.12637	14	0.773972	11	1.34174	15	0.874887	11
ENSMUSG00000079845	Xlr4a	1.71217	1.93557	1.53617	1.66476	1.14841	0.199644	0.580023	0.737888	X	73074345	73082478	-1	protein_coding	X-linked lymphocyte-regulated 4A [Source:MGI Symbol;Acc:MGI:3574098]	ENSMUST00000078775,ENSMUST00000114534,ENSMUST00000139191,ENSMUST00000156148	1.38649	21	2.4893	28	1.93091	24	1.2665	18	1.34174	15	2.38606	30
ENSMUSG00000079834	Tmlhe	1.41575	1.50207	1.47092	1.27427	1.14938	0.200853	0.622576	0.769823	GL456233.1	159647	334183	1	protein_coding	trimethyllysine hydroxylase, epsilon [Source:MGI Symbol;Acc:MGI:2180203]	ENSMUST00000115964	0.924329	14	2.13368	24	1.44818	18	1.40722	20	0.983942	11	1.43163	18
ENSMUSG00000079737	3110001I22Rik	10.2978	11.3402	10.7078	8.84543	1.28493	0.361695	0.0486752	0.134562	16	13671929	13678405	1	protein_coding	RIKEN cDNA 3110001I22 gene [Source:MGI Symbol;Acc:MGI:1913848]	ENSMUST00000035426	12.4784	189	11.6464	131	9.89593	123	8.58405	122	9.12383	102	8.8284	111
ENSMUSG00000079716	Map3k4	0.840472	0.286102	1.17534	1.05998	-3.47554	-1.79724	0.0542692	0.145642	17	12232481	12271184	1	protein_coding	mitogen-activated protein kinase kinase kinase 4 [Source:MGI Symbol;Acc:MGI:1346875]	ENSMUST00000115691	0.858305	13	0	0	0	0	2.60336	37	0.178899	2	0.397676	5
ENSMUSG00000079711	Smok4a	1.37697	2.00486	1.26074	0.865318	2.32253	1.21569	0.0715704	0.178648	17	13521456	13528433	1	pseudogene	sperm motility kinase 4A [Source:MGI Symbol;Acc:MGI:3036233]	ENSMUST00000074512,ENSMUST00000144015	0.726258	11	2.31149	26	2.97682	37	0.140722	2	1.34174	15	1.11349	14
ENSMUSG00000079685	Ulbp1	0.965716	0.946287	1.10352	0.847341	1.09177	0.126665	0.808779	0.895408	10	7444873	7473477	-1	protein_coding	UL16 binding protein 1 [Source:MGI Symbol;Acc:MGI:1925027]	ENSMUST00000169796,ENSMUST00000177585	1.05638	16	0.977938	11	0.804547	10	1.54794	22	0.357797	4	0.636281	8
ENSMUSG00000079681	Zglp1	3.13626	2.87852	2.63829	3.89197	-1.34839	-0.431238	0.119772	0.260691	9	21062393	21067093	-1	protein_coding	zinc finger, GATA-like protein 1 [Source:MGI Symbol;Acc:MGI:3696042]	ENSMUST00000115494	2.50889	38	2.6671	30	3.45955	43	3.23661	46	4.38302	49	4.05629	51
ENSMUSG00000079677	Fdx1l	36.749	39.637	32.7447	37.8651	1.04754	0.0670006	0.765896	0.868639	9	21067520	21073514	-1	protein_coding	ferredoxin 1-like [Source:MGI Symbol;Acc:MGI:1915415]	ENSMUST00000010348	31.2291	473	41.3401	465	46.3419	576	25.9632	369	50.8072	568	36.8248	463
ENSMUSG00000079662	Ntn3	1.27849	0.804669	1.34309	1.6877	-2.15646	-1.10867	0.00526487	0.0249984	17	24203848	24209387	-1	protein_coding	netrin 3 [Source:MGI Symbol;Acc:MGI:1341188]	ENSMUST00000024931	0.462164	7	1.06684	12	0.885002	11	2.11083	30	1.52064	17	1.43163	18
ENSMUSG00000079659	Tmem243	5.80983	6.22949	5.0035	6.1965	1.00603	0.00866957	0.972416	0.984651	5	9100737	9118983	1	protein_coding	transmembrane protein 243, mitochondrial [Source:MGI Symbol;Acc:MGI:3606159]	ENSMUST00000115365	5.21586	79	6.31215	71	7.16047	89	4.57347	65	6.61925	74	7.39677	93
ENSMUSG00000079658	Tceb1	78.2596	73.9572	73.8591	86.9624	-1.17548	-0.233246	0.199121	0.368847	1	16641725	16657042	-1	protein_coding	transcription elongation factor B (SIII), polypeptide 1 [Source:MGI Symbol;Acc:MGI:1915173]	ENSMUST00000115352,ENSMUST00000185393,ENSMUST00000185771,ENSMUST00000186541,ENSMUST00000186701,ENSMUST00000186948,ENSMUST00000187910,ENSMUST00000188641,ENSMUST00000188987,ENSMUST00000190986,ENSMUST00000191535	64.571	978	78.8574	887	78.4433	975	64.2396	913	106.534	1191	90.1134	1133
ENSMUSG00000079657	Rab26	1.28427	1.19498	1.1555	1.50232	-1.26278	-0.336606	0.441411	0.626102	17	24527241	24534210	-1	protein_coding	RAB26, member RAS oncogene family [Source:MGI Symbol;Acc:MGI:2443284]	ENSMUST00000035797,ENSMUST00000061764,ENSMUST00000176025,ENSMUST00000176533,ENSMUST00000177441	0.858305	13	1.60026	18	1.12637	14	1.2665	18	1.96788	22	1.27256	16
ENSMUSG00000079654	Prrt4	2.76752	1.39447	2.59145	4.31663	-3.01712	-1.59317	7.90506e-07	1.36458e-05	6	29169232	29179584	-1	protein_coding	proline-rich transmembrane protein 4 [Source:MGI Symbol;Acc:MGI:2141677]	ENSMUST00000159200	1.78263	27	0.711228	8	1.68955	21	4.29202	61	4.91971	55	3.73815	47
ENSMUSG00000079641	Rpl39	476.907	423.122	413.967	593.632	-1.4029	-0.488408	0.054491	0.145963	X	37082520	37085402	-1	protein_coding	ribosomal protein L39 [Source:MGI Symbol;Acc:MGI:1914498]	ENSMUST00000115231,ENSMUST00000131149,ENSMUST00000138799	350.453	5308	441.495	4966	477.418	5934	348.428	4952	869.358	9719	563.109	7080
ENSMUSG00000079614	Seh1l	197.348	199.301	199.083	193.659	1.02936	0.0417413	0.744387	0.855117	18	67774876	67795461	1	protein_coding	SEH1-like (S. cerevisiae [Source:MGI Symbol;Acc:MGI:1919374]	ENSMUST00000025421	210.021	3181	195.677	2201	192.206	2389	187.301	2662	199.293	2228	194.384	2444
ENSMUSG00000079610	Ankrd39	6.00467	6.49328	5.37797	6.14276	1.05403	0.0759142	0.711352	0.833282	1	36538173	36547201	-1	protein_coding	ankyrin repeat domain 39 [Source:MGI Symbol;Acc:MGI:1914816]	ENSMUST00000001172	5.87609	89	6.84557	77	6.75819	84	6.19177	88	6.3509	71	5.8856	74
ENSMUSG00000079605	Zbtb9	20.691	20.48	21.7457	19.8474	1.03186	0.0452489	0.789887	0.883917	17	26973167	26976205	1	protein_coding	zinc finger and BTB domain containing 9 [Source:MGI Symbol;Acc:MGI:1918022]	ENSMUST00000120016	23.7024	359	18.6697	210	19.0678	237	23.2895	331	17.0848	191	19.168	241
ENSMUSG00000079584	Gm364	1.41062	1.30133	1.32622	1.60432	-1.2159	-0.28202	0.446124	0.630865	X	57409154	57488767	1	protein_coding	predicted gene 364 [Source:MGI Symbol;Acc:MGI:2685210]	ENSMUST00000114725	1.45252	22	1.24465	14	1.20682	15	1.05542	15	1.61009	18	2.14745	27
ENSMUSG00000079562	Maea	104.73	102.965	101.952	109.273	-1.06098	-0.0853967	0.495036	0.673083	5	33335572	33373294	1	protein_coding	macrophage erythroblast attacher [Source:MGI Symbol;Acc:MGI:1891748]	ENSMUST00000114449	104.317	1580	103.928	1169	100.649	1251	105.823	1504	115.658	1293	106.339	1337
ENSMUSG00000079557	March2	11.2993	9.98286	11.8314	12.0836	-1.21446	-0.280311	0.116528	0.255318	17	33685692	33718670	-1	protein_coding	membrane-associated ring finger (C3HC4) 2 [Source:MGI Symbol;Acc:MGI:1925915]	ENSMUST00000066121,ENSMUST00000167611,ENSMUST00000172767,ENSMUST00000172934,ENSMUST00000173015,ENSMUST00000173329,ENSMUST00000173392,ENSMUST00000173454,ENSMUST00000174040,ENSMUST00000186022	8.38498	127	11.024	124	10.5396	131	11.5392	164	12.7018	142	12.0098	151
ENSMUSG00000079555	Haus3	36.5826	36.5268	34.9649	38.256	-1.04676	-0.065937	0.62662	0.773194	5	34153921	34169445	-1	protein_coding	HAUS augmin-like complex, subunit 3 [Source:MGI Symbol;Acc:MGI:2387633]	ENSMUST00000060049	38.1616	578	35.2947	397	36.1242	449	37.3617	531	36.7637	411	40.6425	511
ENSMUSG00000079553	Kifc1	145.663	154.128	142.474	140.386	1.09745	0.134151	0.289893	0.474435	17	33875666	33890661	-1	protein_coding	kinesin family member C1 [Source:MGI Symbol;Acc:MGI:109596]	ENSMUST00000114361,ENSMUST00000172608,ENSMUST00000173386,ENSMUST00000173492,ENSMUST00000173885,ENSMUST00000173982,ENSMUST00000174507	145.978	2211	159.76	1797	156.645	1947	145.929	2074	132.385	1480	142.845	1796
ENSMUSG00000079547	H2-DMb1	1.2175	1.34427	1.16453	1.1437	1.16544	0.220877	0.557494	0.721465	17	34153072	34160230	1	protein_coding	histocompatibility 2, class II, locus Mb1 [Source:MGI Symbol;Acc:MGI:95922]	ENSMUST00000114232,ENSMUST00000174765	1.05638	16	1.68917	19	1.28727	16	1.05542	15	1.34174	15	1.03396	13
ENSMUSG00000079523	Tmsb10	419.514	457.431	405.791	395.322	1.15723	0.210678	0.258684	0.439573	6	72957347	72958748	-1	protein_coding	thymosin, beta 10 [Source:MGI Symbol;Acc:MGI:109146]	ENSMUST00000114048,ENSMUST00000114049,ENSMUST00000114050,ENSMUST00000144337	403.337	6109	466.032	5242	502.922	6251	299.034	4250	499.753	5587	387.177	4868
ENSMUSG00000079511	Ccdc142	1.86854	2.01827	1.54485	2.04251	-1.01783	-0.0255033	0.931919	0.963245	6	83101617	83109939	1	protein_coding	coiled-coil domain containing 142 [Source:MGI Symbol;Acc:MGI:3045292]	ENSMUST00000101253,ENSMUST00000101254,ENSMUST00000134891	1.78263	27	1.77807	20	2.4941	31	2.18119	31	1.87844	21	2.06791	26
ENSMUSG00000079509	Zfx	45.5422	44.1731	49.2051	43.2484	1.02135	0.030473	0.834984	0.911032	X	94074631	94123702	-1	protein_coding	zinc finger protein X-linked [Source:MGI Symbol;Acc:MGI:99211]	ENSMUST00000088102,ENSMUST00000113925,ENSMUST00000113926,ENSMUST00000113927,ENSMUST00000130312,ENSMUST00000135661,ENSMUST00000137853	46.6126	706	45.5186	512	40.3883	502	44.3275	630	41.5939	465	43.8239	551
ENSMUSG00000079508	Apoo	16.9952	13.8266	14.1023	23.0567	-1.66673	-0.737017	1.70471e-05	0.000203191	X	94367117	94417093	1	protein_coding	apolipoprotein O [Source:MGI Symbol;Acc:MGI:1915566]	ENSMUST00000113895,ENSMUST00000113896,ENSMUST00000113897,ENSMUST00000113898	12.2143	185	13.3355	150	15.93	198	19.3493	275	25.4036	284	24.4173	307
ENSMUSG00000079491	H2-T10	1.88559	0.945465	1.52357	3.18772	-3.31454	-1.72881	4.92712e-08	1.103e-06	17	36115876	36121465	-1	polymorphic_pseudogene	histocompatibility 2, T region locus 10 [Source:MGI Symbol;Acc:MGI:95942]	ENSMUST00000166442,ENSMUST00000174382,ENSMUST00000174625	0.990352	15	0.800131	9	1.04591	13	2.74408	39	3.39907	38	3.42001	43
ENSMUSG00000079487	Med12	47.676	55.9813	49.6002	37.4465	1.49305	0.578262	0.0227467	0.0767071	X	101274030	101297465	1	protein_coding	mediator complex subunit 12 [Source:MGI Symbol;Acc:MGI:1926212]	ENSMUST00000087948,ENSMUST00000087956,ENSMUST00000117203,ENSMUST00000117706,ENSMUST00000132269,ENSMUST00000137664,ENSMUST00000146877,ENSMUST00000148846,ENSMUST00000156131	65.2312	988	48.808	549	53.9046	670	56.7814	807	22.6307	253	32.9276	414
ENSMUSG00000079484	Phyhd1	4.31929	5.10634	4.46113	3.3904	1.50229	0.587167	0.026639	0.0862576	2	30266203	30282149	1	protein_coding	phytanoyl-CoA dioxygenase domain containing 1 [Source:MGI Symbol;Acc:MGI:3612860]	ENSMUST00000085290,ENSMUST00000091132,ENSMUST00000113643,ENSMUST00000113645,ENSMUST00000127689,ENSMUST00000129512,ENSMUST00000133877,ENSMUST00000138254,ENSMUST00000139719,ENSMUST00000147204,ENSMUST00000150695,ENSMUST00000154647,ENSMUST00000154988	4.68767	71	6.04544	68	4.58592	57	2.8848	41	3.30962	37	3.97676	50
ENSMUSG00000079481	Nhsl2	2.66648	3.05617	3.35799	1.58528	1.89963	0.925716	0.00496863	0.0239419	X	101849385	102092055	1	protein_coding	NHS-like 2 [Source:MGI Symbol;Acc:MGI:3645090]	ENSMUST00000101339,ENSMUST00000113628,ENSMUST00000124279,ENSMUST00000125115,ENSMUST00000129185,ENSMUST00000144397,ENSMUST00000144753,ENSMUST00000148044,ENSMUST00000155477	3.49924	53	2.93382	33	2.73546	34	2.18119	31	0.983942	11	1.5907	20
ENSMUSG00000079480	Pin4	24.0904	26.2893	23.0467	22.9353	1.14826	0.199446	0.263769	0.4453	X	102119447	102127669	1	protein_coding	protein (peptidyl-prolyl cis/trans isomerase) NIMA-interacting, 4 (parvulin) [Source:MGI Symbol;Acc:MGI:1916963]	ENSMUST00000113627,ENSMUST00000144367	23.8345	361	27.1156	305	27.9178	347	17.9421	255	28.3554	317	22.5085	283
ENSMUSG00000079479	Gm9112	2.52765	1.12639	1.58564	4.87093	-4.25378	-2.08874	3.36855e-10	1.16297e-08	X	102706890	102707635	-1	protein_coding	predicted gene 9112 [Source:MGI Symbol;Acc:MGI:3645559]	ENSMUST00000113610	1.1224	17	0.889035	10	1.36773	17	3.65877	52	6.26145	70	4.69258	59
ENSMUSG00000079478	Sssca1	86.5542	101	81.6696	76.9932	1.31255	0.392372	0.0412251	0.11896	19	5728088	5731732	-1	protein_coding	Sjogren's syndrome/scleroderma autoantigen 1 homolog (human) [Source:MGI Symbol;Acc:MGI:1913482]	ENSMUST00000025885,ENSMUST00000159008,ENSMUST00000159693,ENSMUST00000160141,ENSMUST00000160852,ENSMUST00000162976	86.6888	1313	102.95	1158	113.361	1409	54.6705	777	98.1259	1097	78.1831	983
ENSMUSG00000079477	Rab7	264.026	266.866	259.443	265.77	1.00422	0.00608044	0.961886	0.979444	6	87999106	88045270	-1	protein_coding	RAB7, member RAS oncogene family [Source:MGI Symbol;Acc:MGI:105068]	ENSMUST00000095048,ENSMUST00000113596,ENSMUST00000113597,ENSMUST00000113598,ENSMUST00000113600	263.17	3986	264.043	2970	273.385	3398	248.445	3531	277.651	3104	271.215	3410
ENSMUSG00000079471	Gm7325	66.6534	92.0703	66.4582	41.4318	2.22405	1.15319	2.53368e-08	5.98987e-07	17	45600967	45602102	-1	protein_coding	predicted gene 7325 [Source:MGI Symbol;Acc:MGI:3649059]	ENSMUST00000113529,ENSMUST00000169137,ENSMUST00000178858	73.3521	1111	99.3941	1118	103.465	1286	29.9034	425	52.954	592	41.4378	521
ENSMUSG00000079470	Utp14b	31.3629	31.3122	33.0063	29.7702	1.05106	0.0718503	0.71913	0.839089	1	78658038	78671512	1	protein_coding	UTP14, U3 small nucleolar ribonucleoprotein, homolog B (yeast) [Source:MGI Symbol;Acc:MGI:2445092]	ENSMUST00000053760,ENSMUST00000151622	36.9732	560	30.4939	343	26.4696	329	38.2764	544	24.1513	270	26.8829	338
ENSMUSG00000079469	Pigb	22.549	23.9289	20.6544	23.0637	1.03832	0.054249	0.763744	0.867754	9	73007419	73040378	-1	protein_coding	phosphatidylinositol glycan anchor biosynthesis, class B [Source:MGI Symbol;Acc:MGI:1891825]	ENSMUST00000093819,ENSMUST00000098566,ENSMUST00000183587,ENSMUST00000183746,ENSMUST00000183904,ENSMUST00000184035,ENSMUST00000184389,ENSMUST00000184776,ENSMUST00000185027	27.6638	419	19.8255	223	24.2973	302	25.6818	365	20.1261	225	23.3833	294
ENSMUSG00000079457	Gm7609	1.01488	1.55042	0.464735	1.02949	1.50285	0.587702	0.246084	0.425174	1	85199613	85213786	1	pseudogene	predicted pseudogene 7609 [Source:MGI Symbol;Acc:MGI:3644536]	ENSMUST00000113402,ENSMUST00000113407,ENSMUST00000160058,ENSMUST00000161424	0.726258	11	1.51136	17	2.41364	30	0.633249	9	1.34174	15	1.11349	14
ENSMUSG00000079450	3110007F17Rik	1.78309	1.7704	1.7296	1.84926	-1.03117	-0.0442838	0.888972	0.939438	X	123103495	123188795	1	protein_coding	RIKEN cDNA 3110007F17 gene [Source:MGI Symbol;Acc:MGI:1920311]	ENSMUST00000113343,ENSMUST00000113348,ENSMUST00000139733,ENSMUST00000149445,ENSMUST00000153946,ENSMUST00000169445	2.04673	31	1.33355	15	1.93091	24	1.89975	27	2.05733	23	1.5907	20
ENSMUSG00000079445	B3gnt7	142.193	139.445	140.304	146.832	-1.05306	-0.0745881	0.594184	0.748986	1	86302832	86307305	1	protein_coding	UDP-GlcNAc:betaGal beta-1,3-N-acetylglucosaminyltransferase 7 [Source:MGI Symbol;Acc:MGI:2384394]	ENSMUST00000113306,ENSMUST00000188695,ENSMUST00000189618	126.567	1917	150.247	1690	141.52	1759	129.113	1835	153.584	1717	157.798	1984
ENSMUSG00000079444	Gm21981	0.829662	1.21422	0.659719	0.615048	1.9435	0.958653	0.0677454	0.171639	17	47686739	47694455	-1	protein_coding	predicted gene 21981 [Source:MGI Symbol;Acc:MGI:5439450]	ENSMUST00000113299,ENSMUST00000143789	0.594211	9	1.60026	18	1.44818	18	0.562888	8	0.805044	9	0.477211	6
ENSMUSG00000079442	St6galnac4	7.03503	5.97806	6.75129	8.37574	-1.40114	-0.486602	0.0243669	0.0806792	2	32587095	32599698	1	protein_coding	ST6 (alpha-N-acetyl-neuraminyl-2,3-beta-galactosyl-1,3)-N-acetylgalactosaminide alpha-2,6-sialyltransferase 4 [Source:MGI Symbol;Acc:MGI:1341894]	ENSMUST00000102818,ENSMUST00000123080,ENSMUST00000146557,ENSMUST00000179989	6.20621	94	6.57886	74	5.1491	64	7.88044	112	7.78209	87	9.46469	119
ENSMUSG00000079435	Rpl36a	476.106	465.592	428.594	534.131	-1.14714	-0.198046	0.320113	0.507303	X	134585654	134588062	1	protein_coding	ribosomal protein L36A [Source:MGI Symbol;Acc:MGI:1201789]	ENSMUST00000113211,ENSMUST00000149857,ENSMUST00000152266,ENSMUST00000169457,ENSMUST00000170828,ENSMUST00000172023	396.867	6011	497.148	5592	502.761	6249	377.487	5365	688.044	7692	536.862	6750
ENSMUSG00000079429	Mroh2a	1.67284	1.5797	1.76918	1.66962	-1.08028	-0.111402	0.768926	0.870156	1	88226986	88262289	1	protein_coding	maestro heat-like repeat family member 2A [Source:MGI Symbol;Acc:MGI:3705228]	ENSMUST00000061013,ENSMUST00000113130,ENSMUST00000135948,ENSMUST00000142632,ENSMUST00000148474	0.924329	14	2.04478	23	1.77	22	1.68867	24	1.25229	14	2.06791	26
ENSMUSG00000079428	Tceal7	0.892376	0.761726	0.675887	1.23952	-1.58247	-0.662182	0.110682	0.24566	X	136214779	136226100	1	protein_coding	transcription elongation factor A (SII)-like 7 [Source:MGI Symbol;Acc:MGI:1915746]	ENSMUST00000113116,ENSMUST00000126811	0.858305	13	0.622324	7	0.804547	10	0.985055	14	1.69954	19	1.03396	13
ENSMUSG00000079427	Mthfsl	4.85765	4.67738	4.82657	5.069	-1.07427	-0.103361	0.686101	0.818025	9	88688602	88720296	-1	protein_coding	5, 10-methenyltetrahydrofolate synthetase-like [Source:MGI Symbol;Acc:MGI:3780550]	ENSMUST00000113110,ENSMUST00000185519,ENSMUST00000186721,ENSMUST00000186863,ENSMUST00000186975,ENSMUST00000190027,ENSMUST00000191235	4.68767	71	4.35627	49	4.98819	62	3.44769	49	6.3509	71	5.40839	68
ENSMUSG00000079426	Arpc4	157.255	159.175	151.903	160.687	-1.00929	-0.0133354	0.927012	0.960969	6	113378113	113390448	1	protein_coding	actin related protein 2/3 complex, subunit 4 [Source:MGI Symbol;Acc:MGI:1915339]	ENSMUST00000102708,ENSMUST00000138722,ENSMUST00000156898,ENSMUST00000171058	147.893	2240	160.115	1801	169.518	2107	136.078	1934	180.151	2014	165.831	2085
ENSMUSG00000079418	Atg4a	4.10351	4.83031	3.77808	3.70215	1.30337	0.382242	0.137925	0.286711	X	140956907	141164270	1	protein_coding	autophagy related 4A, cysteine peptidase [Source:MGI Symbol;Acc:MGI:2147903]	ENSMUST00000112971,ENSMUST00000147972,ENSMUST00000153742	4.95176	75	4.71189	53	4.82728	60	3.86986	55	3.57797	40	3.65862	46
ENSMUSG00000079407	1700110I01Rik	0.825078	0.958674	0.869328	0.647232	1.44338	0.52945	0.311939	0.497974	14	3262340	3305832	1	lincRNA	RIKEN cDNA 1700110I01 gene [Source:MGI Symbol;Acc:MGI:1920799]	ENSMUST00000112775,ENSMUST00000112812,ENSMUST00000168543,ENSMUST00000179153,ENSMUST00000186836,ENSMUST00000188883	1.25445	19	0.977938	11	0.643637	8	1.19614	17	0.268348	3	0.477211	6
ENSMUSG00000079363	Gbp4	2.10629	1.89743	1.83529	2.58614	-1.35958	-0.44316	0.126957	0.270741	5	105115767	105139586	-1	protein_coding	guanylate binding protein 4 [Source:MGI Symbol;Acc:MGI:97072]	ENSMUST00000100962	1.71661	26	2.04478	23	1.93091	24	2.25155	32	3.04128	34	2.46559	31
ENSMUSG00000079355	Ackr4	1.73894	0.611309	1.13208	3.47343	-5.69164	-2.50884	4.382e-08	9.92493e-07	9	104084157	104126933	-1	protein_coding	atypical chemokine receptor 4 [Source:MGI Symbol;Acc:MGI:2181676]	ENSMUST00000050139,ENSMUST00000076147,ENSMUST00000188000	0.462164	7	0.889035	10	0.482728	6	2.04047	29	3.84632	43	4.53351	57
ENSMUSG00000079334	Nat6	6.99416	6.48985	6.15396	8.33867	-1.28077	-0.357006	0.101785	0.231191	9	107578887	107584048	1	protein_coding	N-acetyltransferase 6 [Source:MGI Symbol;Acc:MGI:1888902]	ENSMUST00000093785,ENSMUST00000122985,ENSMUST00000127380,ENSMUST00000130053,ENSMUST00000139274,ENSMUST00000139581,ENSMUST00000149638	6.60235	100	5.86763	66	6.99956	87	7.73972	110	8.76603	98	8.51026	107
ENSMUSG00000079330	Lemd1	2.11381	2.29081	2.20229	1.84833	1.22879	0.29724	0.369407	0.558297	1	132191431	132259227	1	protein_coding	LEM domain containing 1 [Source:MGI Symbol;Acc:MGI:1922403]	ENSMUST00000112357,ENSMUST00000185223,ENSMUST00000185436,ENSMUST00000187339,ENSMUST00000188169,ENSMUST00000188175,ENSMUST00000189062,ENSMUST00000189086,ENSMUST00000191418	2.57492	39	2.04478	23	2.25273	28	2.533	36	1.34174	15	1.67024	21
ENSMUSG00000079317	Trappc2	24.7396	22.9976	23.8774	27.3439	-1.18538	-0.245355	0.119936	0.26092	X	166440574	166453140	1	protein_coding	trafficking protein particle complex 2 [Source:MGI Symbol;Acc:MGI:1913476]	ENSMUST00000112192,ENSMUST00000112194,ENSMUST00000116495,ENSMUST00000154573	25.0229	379	21.6035	243	22.3664	278	22.797	324	29.2499	327	29.9848	377
ENSMUSG00000079316	Rab9	104.269	106.692	98.9917	107.123	-1.00346	-0.00497863	0.972504	0.984651	X	166457253	166479867	-1	protein_coding	RAB9, member RAS oncogene family [Source:MGI Symbol;Acc:MGI:1890695]	ENSMUST00000049435,ENSMUST00000112091,ENSMUST00000149315	104.383	1581	108.284	1218	107.407	1335	86.9663	1236	123.53	1381	110.872	1394
ENSMUSG00000079283	2310009B15Rik	4.26956	4.30302	3.4037	5.10194	-1.17971	-0.238429	0.437087	0.622323	1	138851979	138856854	-1	protein_coding	RIKEN cDNA 2310009B15 gene [Source:MGI Symbol;Acc:MGI:1916799]	ENSMUST00000112025	3.76334	57	3.11162	35	6.0341	75	3.37733	48	5.72476	64	6.20374	78
ENSMUSG00000079260	Tmppe	34.6249	40.701	38.5393	24.6345	1.65026	0.722691	0.00864294	0.0367006	9	114401095	114411200	1	protein_coding	transmembrane protein with metallophosphoesterase domain [Source:MGI Symbol;Acc:MGI:5317335]	ENSMUST00000111820	53.0169	803	33.6055	378	35.4805	441	38.3468	545	17.9793	201	17.5773	221
ENSMUSG00000079259	Trim71	295.059	305.425	311.898	267.854	1.14039	0.189532	0.216152	0.389148	9	114507133	114564369	-1	protein_coding	tripartite motif-containing 71 [Source:MGI Symbol;Acc:MGI:2685973]	ENSMUST00000111816	350.189	5304	287.069	3229	279.017	3468	282.359	4013	261.281	2921	259.921	3268
ENSMUSG00000079242	C730034F03Rik	4.95542	4.75696	4.39504	5.71428	-1.19225	-0.253689	0.422236	0.608624	15	89429589	89430868	1	protein_coding	RIKEN cDNA C730034F03 gene [Source:MGI Symbol;Acc:MGI:2441921]	ENSMUST00000168646	4.95176	75	4.08956	46	5.22955	65	4.1513	59	8.13989	91	4.85165	61
ENSMUSG00000079225	Gm9531	318.682	338.253	308.489	309.305	1.09377	0.129309	0.342249	0.53061	9	81677598	81678677	1	pseudogene	predicted gene 9531 [Source:MGI Symbol;Acc:MGI:3779940]	ENSMUST00000055820,ENSMUST00000183511,ENSMUST00000184573	342.596	5189	343.345	3862	328.818	4087	273.704	3890	339.013	3790	315.198	3963
ENSMUSG00000079224	Gm6565	11.0576	10.1765	12.0359	10.9604	-1.07664	-0.106534	0.661854	0.800594	6	100604683	100605120	1	pseudogene	predicted gene 6565 [Source:MGI Symbol;Acc:MGI:3644755]	ENSMUST00000121217	10.4977	159	6.75667	76	13.275	165	11.4689	163	8.05044	90	13.3619	168
ENSMUSG00000079215	Zfp664	104.258	93.9607	107.423	111.39	-1.1858	-0.245855	0.100888	0.2297	5	124862691	124902693	1	protein_coding	zinc finger protein 664 [Source:MGI Symbol;Acc:MGI:2442505]	ENSMUST00000111417,ENSMUST00000130616,ENSMUST00000134463,ENSMUST00000134473,ENSMUST00000141533	100.224	1518	92.1929	1037	89.4656	1112	127.846	1817	95.5319	1068	110.793	1393
ENSMUSG00000079197	Psme2	55.295	41.4938	46.414	77.977	-1.87866	-0.909707	4.91714e-09	1.34365e-07	14	55587441	55591113	-1	protein_coding	proteasome (prosome, macropain) activator subunit 2 (PA28 beta) [Source:MGI Symbol;Acc:MGI:1096365]	ENSMUST00000111378,ENSMUST00000159282,ENSMUST00000159297,ENSMUST00000159687,ENSMUST00000159845,ENSMUST00000161027,ENSMUST00000161573,ENSMUST00000161807,ENSMUST00000162496,ENSMUST00000162700	37.6334	570	40.1844	452	46.6637	580	66.1394	940	88.7337	992	79.058	994
ENSMUSG00000079184	Mphosph8	124.29	122.178	131.023	119.668	1.02084	0.0297578	0.835187	0.911032	14	56668248	56697430	1	protein_coding	M-phase phosphoprotein 8 [Source:MGI Symbol;Acc:MGI:1922589]	ENSMUST00000116468,ENSMUST00000130246,ENSMUST00000138174,ENSMUST00000152370,ENSMUST00000152606	133.764	2026	116.997	1316	115.774	1439	135.304	1923	105.192	1176	118.507	1490
ENSMUSG00000079179	Rab10os	17.1137	17.5271	16.9199	16.8941	1.03819	0.0540644	0.782397	0.878667	12	3235504	3250377	1	antisense	RAB10, member RAS oncogene family, opposite strand [Source:MGI Symbol;Acc:MGI:1921423]	ENSMUST00000049684,ENSMUST00000177896,ENSMUST00000178074,ENSMUST00000178331,ENSMUST00000179643,ENSMUST00000179908,ENSMUST00000179924	15.7796	239	18.1363	204	18.6655	232	14.0722	200	18.8738	211	17.7363	223
ENSMUSG00000079165	Sap25	15.8315	21.148	13.9402	12.4062	1.70861	0.772826	0.00112726	0.00713739	5	137641334	137642902	1	protein_coding	sin3 associated polypeptide [Source:MGI Symbol;Acc:MGI:3802945]	ENSMUST00000166099,ENSMUST00000176075,ENSMUST00000176256,ENSMUST00000177038,ENSMUST00000177354,ENSMUST00000177466	18.7507	284	24.9819	281	19.7114	245	8.3026	118	16.1903	181	12.7256	160
ENSMUSG00000079164	Tlr5	2.11096	3.26673	2.52676	0.539385	5.87109	2.55363	4.44823e-13	2.30949e-11	1	182954788	182976044	1	protein_coding	toll-like receptor 5 [Source:MGI Symbol;Acc:MGI:1858171]	ENSMUST00000110997	3.63129	55	3.11162	35	3.05728	38	0.703611	10	0.357797	4	0.556746	7
ENSMUSG00000079144	A130010J15Rik	11.1103	11.8849	11.1338	10.3124	1.15465	0.207457	0.253932	0.433901	1	193168049	193177832	1	protein_coding	RIKEN cDNA A130010J15 gene [Source:MGI Symbol;Acc:MGI:2441776]	ENSMUST00000110831,ENSMUST00000160077,ENSMUST00000160822,ENSMUST00000161235,ENSMUST00000178744	13.7989	209	11.5575	130	10.2982	128	11.0467	157	10.1078	113	9.78283	123
ENSMUSG00000079139	Gm4204	1.64698	1.8774	2.53125	0.532282	3.4669	1.79365	0.0576175	0.15185	1	135231995	135233225	1	pseudogene	predicted gene 4204 [Source:MGI Symbol;Acc:MGI:3782381]	ENSMUST00000110798	2.57492	39	0	0	3.05728	38	0.562888	8	0	0	1.03396	13
ENSMUSG00000079111	Kdelr2	60.4492	55.7714	55.2856	70.2906	-1.25928	-0.332596	0.0181741	0.0646802	5	143403820	143421900	1	protein_coding	KDEL (Lys-Asp-Glu-Leu) endoplasmic reticulum protein retention receptor 2 [Source:MGI Symbol;Acc:MGI:1914163]	ENSMUST00000110731	56.0539	849	56.6315	637	54.6287	679	60.9327	866	79.0732	884	70.8658	891
ENSMUSG00000079109	Pms2	29.0063	28.8659	30.1444	28.0085	1.0289	0.0411048	0.774991	0.873939	5	143909964	143937309	1	protein_coding	postmeiotic segregation increased 2 (S. cerevisiae) [Source:MGI Symbol;Acc:MGI:104288]	ENSMUST00000110707,ENSMUST00000110709,ENSMUST00000110710,ENSMUST00000126331,ENSMUST00000128153,ENSMUST00000128207,ENSMUST00000141942,ENSMUST00000147910,ENSMUST00000148011,ENSMUST00000154781,ENSMUST00000164999,ENSMUST00000168085,ENSMUST00000170083,ENSMUST00000172367	28.9183	438	28.7158	323	28.9637	360	31.381	446	25.0458	280	27.5987	347
ENSMUSG00000079108	Srp54b	160.144	162.445	170.839	147.149	1.10409	0.142862	0.285196	0.469095	12	55155104	55263020	1	protein_coding	signal recognition particle 54B [Source:MGI Symbol;Acc:MGI:3714357]	ENSMUST00000110708,ENSMUST00000164243	174.368	2641	155.759	1752	157.208	1954	152.261	2164	144.192	1612	144.993	1823
ENSMUSG00000079105	C7	1.30564	1.69052	1.20089	1.0255	1.60735	0.684686	0.0738518	0.182788	15	4988762	5063773	-1	protein_coding	complement component 7 [Source:MGI Symbol;Acc:MGI:88235]	ENSMUST00000110689	1.65059	25	2.13368	24	1.28727	16	1.33686	19	0.626145	7	1.11349	14
ENSMUSG00000079104	Prps1l3	60.9846	62.3367	63.9726	56.6446	1.10051	0.138171	0.367362	0.556692	12	57230412	57239882	1	protein_coding	phosphoribosyl pyrophosphate synthetase 1-like 3 [Source:MGI Symbol;Acc:MGI:3779453]	ENSMUST00000139049	72.4938	1098	57.8762	651	56.6401	704	63.9582	909	48.3921	541	57.5835	724
ENSMUSG00000079083	Jrkl	6.00874	5.68166	6.07361	6.27095	-1.10645	-0.145943	0.575885	0.734771	9	13242790	13245741	-1	protein_coding	Jrk-like [Source:MGI Symbol;Acc:MGI:1924782]	ENSMUST00000110582	6.53633	99	5.60092	63	4.90774	61	7.66935	109	4.38302	49	6.76049	85
ENSMUSG00000079067	Hmgn2-ps1	1.08105	1.56143	0.822273	0.859449	1.8102	0.85615	0.306288	0.491978	5	84123313	84123591	1	pseudogene	high mobility group nucleosomal binding domain 2, pseudogene 1 [Source:MGI Symbol;Acc:MGI:3783162]	ENSMUST00000120716	0.264094	4	2.4893	28	1.93091	24	0.351805	5	1.43119	16	0.795352	10
ENSMUSG00000079065	BC005561	9.0151	10.7667	10.6664	5.61216	1.90712	0.931393	0.0859675	0.204165	5	104508352	104522383	1	protein_coding	cDNA sequence BC005561 [Source:MGI Symbol;Acc:MGI:3040669]	ENSMUST00000096452	12.8746	195	9.69048	109	9.73502	121	13.2279	188	0.983942	11	2.62466	33
ENSMUSG00000079056	Kcnip3	1.12367	0.538781	1.05407	1.77816	-3.23724	-1.69476	2.31815e-05	0.000262083	2	127456498	127522094	-1	protein_coding	Kv channel interacting protein 3, calsenilin [Source:MGI Symbol;Acc:MGI:1929258]	ENSMUST00000028850,ENSMUST00000088538,ENSMUST00000103215,ENSMUST00000137625	0.528188	8	0.444517	5	0.643637	8	1.47758	21	1.78899	20	2.06791	26
ENSMUSG00000079043	Fastkd5	30.6428	35.9138	29.5695	26.445	1.35875	0.442282	0.00521472	0.0248601	2	130613840	130630027	-1	protein_coding	FAST kinase domains 5 [Source:MGI Symbol;Acc:MGI:2139469]	ENSMUST00000110262,ENSMUST00000179273	41.1326	623	33.7833	380	32.8255	408	28.848	410	25.672	287	24.815	312
ENSMUSG00000079042	Trim61	31.0411	42.4011	30.2714	20.4508	2.07711	1.05458	4.29829e-07	7.83032e-06	8	65012976	65037336	-1	protein_coding	tripartite motif-containing 61 [Source:MGI Symbol;Acc:MGI:2387432]	ENSMUST00000078409,ENSMUST00000124790,ENSMUST00000142822,ENSMUST00000148141	35.0585	531	42.5848	479	49.5601	616	14.4944	206	25.9403	290	20.9178	263
ENSMUSG00000079038	D130040H23Rik	1.2879	1.39504	1.64123	0.827438	1.64428	0.717458	0.179365	0.34305	8	69300776	69303162	1	protein_coding	RIKEN cDNA D130040H23 gene [Source:MGI Symbol;Acc:MGI:2444324]	ENSMUST00000078257	1.38649	21	1.51136	17	1.28727	16	1.54794	22	0.536696	6	0.397676	5
ENSMUSG00000079037	Prnp	5.56919	5.43516	5.32932	5.94309	-1.08855	-0.122401	0.587967	0.744277	2	131909928	131938429	1	protein_coding	prion protein [Source:MGI Symbol;Acc:MGI:97769]	ENSMUST00000091288,ENSMUST00000142070	5.3479	81	5.24531	59	5.71228	71	5.066	72	6.79815	76	5.96514	75
ENSMUSG00000079036	Alkbh1	57.9103	63.2683	55.6508	54.8119	1.15406	0.206713	0.259393	0.440336	12	87425840	87444017	-1	protein_coding	alkB, alkylation repair homolog 1 (E. coli) [Source:MGI Symbol;Acc:MGI:2384034]	ENSMUST00000091090,ENSMUST00000159079,ENSMUST00000160113,ENSMUST00000160687,ENSMUST00000160850,ENSMUST00000160919,ENSMUST00000161712,ENSMUST00000162247,ENSMUST00000162961,ENSMUST00000162986,ENSMUST00000176758,ENSMUST00000185301	56.0539	849	68.1001	766	65.651	816	49.6045	705	57.2476	640	57.5835	724
ENSMUSG00000079033	Mef2b	3.10127	1.90342	2.84433	4.55607	-2.39611	-1.2607	9.94556e-05	0.000922082	8	70152778	70167488	1	protein_coding	myocyte enhancer factor 2B [Source:MGI Symbol;Acc:MGI:104526]	ENSMUST00000110140,ENSMUST00000110141,ENSMUST00000110143,ENSMUST00000110146	1.51854	23	1.77807	20	2.41364	30	3.58841	51	4.11467	46	5.96514	75
ENSMUSG00000079022	Col22a1	1.3227	1.28049	1.65374	1.03386	1.24655	0.317937	0.399181	0.587052	15	71795795	72034227	-1	protein_coding	collagen, type XXII, alpha 1 [Source:MGI Symbol;Acc:MGI:1916950]	ENSMUST00000159410,ENSMUST00000159993,ENSMUST00000160513,ENSMUST00000162081	1.25445	19	0.977938	11	1.60909	20	0.914694	13	1.07339	12	1.11349	14
ENSMUSG00000079020	Slc45a4	129.927	109.102	128.108	152.57	-1.39832	-0.483694	0.000301326	0.00235122	15	73577424	73645762	-1	protein_coding	solute carrier family 45, member 4 [Source:MGI Symbol;Acc:MGI:2146236]	ENSMUST00000054266,ENSMUST00000076224,ENSMUST00000130765,ENSMUST00000132607,ENSMUST00000144936,ENSMUST00000150409,ENSMUST00000151288,ENSMUST00000152558	117.984	1787	105.617	1188	103.706	1289	170.414	2422	142.224	1590	145.072	1824
ENSMUSG00000079019	Insl3	0.870272	0.79166	0.722852	1.0963	-1.34455	-0.427121	0.392057	0.580114	8	71689214	71690575	1	protein_coding	insulin-like 3 [Source:MGI Symbol;Acc:MGI:108427]	ENSMUST00000034261	0.990352	15	0.177807	2	1.20682	15	0.773972	11	1.16284	13	1.3521	17
ENSMUSG00000079014	Serpina3i	0.959572	1.016	1.20125	0.661462	1.52191	0.605884	0.171038	0.331683	12	104263122	104269372	1	protein_coding	serine (or cysteine) peptidase inhibitor, clade A, member 3I [Source:MGI Symbol;Acc:MGI:2182841]	ENSMUST00000109958,ENSMUST00000109960	0.990352	15	1.33355	15	0.724092	9	0.562888	8	0.626145	7	0.795352	10
ENSMUSG00000079012	Serpina3m	13.9829	8.7888	12.2218	20.938	-2.37361	-1.24708	5.59789e-13	2.86234e-11	12	104338486	104394257	1	protein_coding	serine (or cysteine) peptidase inhibitor, clade A, member 3M [Source:MGI Symbol;Acc:MGI:98378]	ENSMUST00000101078,ENSMUST00000168797	9.04522	137	8.71254	98	8.60865	107	18.0828	257	23.9724	268	20.7587	261
ENSMUSG00000079009	Gm14139	18.1439	20.6101	20.259	13.5627	1.5153	0.599603	0.0168518	0.0611363	2	150181755	150193279	1	protein_coding	predicted gene 14139 [Source:MGI Symbol;Acc:MGI:3836251]	ENSMUST00000109926,ENSMUST00000109929	25.6171	388	17.8696	201	18.3437	228	20.8269	296	9.12383	102	10.7372	135
ENSMUSG00000079008	Gm14124	21.8766	25.5603	26.5014	13.568	1.87772	0.908982	0.00853709	0.0363655	2	150257517	150270300	1	protein_coding	predicted gene 14124 [Source:MGI Symbol;Acc:MGI:3652002]	ENSMUST00000109922	31.2291	473	21.9592	247	23.4928	292	23.0784	328	4.74081	53	12.8847	162
ENSMUSG00000079003	Samd1	69.311	71.4853	66.0114	70.4361	1.01581	0.0226315	0.884421	0.937112	8	83997672	84000386	1	protein_coding	sterile alpha motif domain containing 1 [Source:MGI Symbol;Acc:MGI:2142433]	ENSMUST00000095228	69.7208	1056	68.5446	771	76.1906	947	59.1736	841	83.814	937	68.3207	859
ENSMUSG00000078995	Zfp456	2.41566	2.51258	2.36684	2.36756	1.0562	0.0788834	0.799184	0.889775	13	67362113	67375810	-1	protein_coding	zinc finger protein 456 [Source:MGI Symbol;Acc:MGI:3040694]	ENSMUST00000057070,ENSMUST00000172266	3.03708	46	2.4893	28	2.01137	25	3.16625	45	1.78899	20	2.14745	27
ENSMUSG00000078994	Zfp429	4.13045	3.83121	3.94499	4.61517	-1.20526	-0.26934	0.269584	0.451168	13	67389309	67399767	-1	protein_coding	zinc finger protein 429 [Source:MGI Symbol;Acc:MGI:1920057]	ENSMUST00000109732,ENSMUST00000181071	3.96141	60	3.91175	44	3.62046	45	5.27708	75	4.83026	54	3.73815	47
ENSMUSG00000078974	Sec61g	31.9366	24.3498	26.2374	45.2227	-1.85501	-0.891424	0.0103532	0.0422102	11	16500530	16508484	-1	protein_coding	SEC61, gamma subunit [Source:MGI Symbol;Acc:MGI:1202066]	ENSMUST00000109641,ENSMUST00000109642,ENSMUST00000109643,ENSMUST00000131439,ENSMUST00000138695,ENSMUST00000166950,ENSMUST00000178855	23.3723	354	25.782	290	23.895	297	18.8568	268	83.009	928	33.8025	425
ENSMUSG00000078970	Wdr92	32.4753	32.7585	31.7864	32.881	-1.00198	-0.00285509	0.984883	0.991272	11	17182107	17233796	1	protein_coding	WD repeat domain 92 [Source:MGI Symbol;Acc:MGI:2144224]	ENSMUST00000046955,ENSMUST00000151431	34.5963	524	31.7385	357	31.9405	397	29.1998	415	35.243	394	34.2001	430
ENSMUSG00000078954	Arhgap8	14.3369	16.4154	14.2623	12.333	1.33549	0.417374	0.0165553	0.060351	15	84720052	84772207	1	protein_coding	Rho GTPase activating protein 8 [Source:MGI Symbol;Acc:MGI:1920417]	ENSMUST00000006029,ENSMUST00000100464,ENSMUST00000163312,ENSMUST00000167499,ENSMUST00000168811,ENSMUST00000169075,ENSMUST00000172307	16.7039	253	17.3362	195	15.2059	189	9.99127	142	14.0435	157	12.9642	163
ENSMUSG00000078952	Lincenc1	278.519	269.423	272.291	293.842	-1.0905	-0.124995	0.319287	0.506469	13	97434970	97497007	1	lincRNA	long intergenic non-coding RNA, embryonic stem cells expressed 1 [Source:MGI Symbol;Acc:MGI:3780541]	ENSMUST00000109431,ENSMUST00000179324,ENSMUST00000180371	281.194	4259	260.932	2935	266.144	3308	291.506	4143	296.614	3316	293.405	3689
ENSMUSG00000078941	Ak6	127.333	128.089	119.479	134.429	-1.04943	-0.0696011	0.659906	0.799807	13	100650979	100666359	1	protein_coding	adenylate kinase 6 [Source:MGI Symbol;Acc:MGI:5510732]	ENSMUST00000022135,ENSMUST00000084721,ENSMUST00000185901,ENSMUST00000190210,ENSMUST00000190729	112.372	1702	141.801	1595	130.095	1617	108.708	1545	154.837	1731	139.743	1757
ENSMUSG00000078937	Cpt1b	5.58615	4.11245	5.41101	7.23499	-1.77542	-0.828156	0.000390955	0.00294504	15	89416405	89425863	-1	protein_coding	carnitine palmitoyltransferase 1b, muscle [Source:MGI Symbol;Acc:MGI:1098297]	ENSMUST00000109313,ENSMUST00000165419,ENSMUST00000168376,ENSMUST00000168879	3.1031	47	4.88969	55	4.34455	54	7.66935	109	7.51374	84	6.52188	82
ENSMUSG00000078932	CN725425	7.47053	8.91554	7.33771	6.15835	1.44139	0.527466	0.00999105	0.0409937	15	91199494	91260894	1	protein_coding	cDNA sequence CN725425 [Source:MGI Symbol;Acc:MGI:3613655]	ENSMUST00000109284,ENSMUST00000190436	8.58305	130	9.95719	112	8.20638	102	6.82502	97	6.08255	68	5.56746	70
ENSMUSG00000078931	Pdf	14.5044	13.4864	12.8751	17.1517	-1.27361	-0.348927	0.0550157	0.147003	8	107044698	107048614	-1	protein_coding	peptide deformylase (mitochondrial) [Source:MGI Symbol;Acc:MGI:1915273]	ENSMUST00000055316,ENSMUST00000154271	12.2143	185	13.6022	153	14.6428	182	15.5498	221	15.3853	172	20.5201	258
ENSMUSG00000078923	Ube2v1	208.72	208.94	207.835	209.385	-1.002	-0.00287817	0.982698	0.989958	2	167607638	167632095	-1	protein_coding	ubiquitin-conjugating enzyme E2 variant 1 [Source:MGI Symbol;Acc:MGI:1913839]	ENSMUST00000060645,ENSMUST00000109207,ENSMUST00000130284,ENSMUST00000140216,ENSMUST00000144628,ENSMUST00000144830,ENSMUST00000151365	200.711	3040	210.168	2364	215.94	2684	187.371	2663	224.607	2511	216.177	2718
ENSMUSG00000078922	Tgtp1	4.17876	4.92377	4.09268	3.51982	1.39974	0.485155	0.0563443	0.149756	11	48985327	48994172	-1	protein_coding	T cell specific GTPase 1 [Source:MGI Symbol;Acc:MGI:98734]	ENSMUST00000068063,ENSMUST00000132745,ENSMUST00000146439	4.42357	67	5.60092	63	4.74683	59	2.95516	42	4.02522	45	3.57908	45
ENSMUSG00000078919	Dpm1	9.45012	8.988	8.63192	10.7304	-1.19012	-0.251108	0.501157	0.678139	2	168209048	168230591	-1	protein_coding	dolichol-phosphate (beta-D) mannosyltransferase 1 [Source:MGI Symbol;Acc:MGI:1330239]	ENSMUST00000099072,ENSMUST00000109193,ENSMUST00000136582,ENSMUST00000140249,ENSMUST00000141036,ENSMUST00000142482,ENSMUST00000150437,ENSMUST00000153258,ENSMUST00000154111,ENSMUST00000156800	7.72475	117	9.42377	106	9.81547	122	5.98069	85	19.7683	221	6.44235	81
ENSMUSG00000078908	Mon1b	13.3033	12.5621	14.5616	12.786	-1.02054	-0.029328	0.88451	0.937132	8	113635586	113645178	1	protein_coding	MON1 homolog b (yeast) [Source:MGI Symbol;Acc:MGI:1923231]	ENSMUST00000035777,ENSMUST00000179926	13.6669	207	11.4686	129	12.5509	156	16.8867	240	10.0183	112	11.4531	144
ENSMUSG00000078906	Gm14444	13.7442	15.9126	14.4907	10.8291	1.47229	0.558059	0.00203087	0.0116164	2	175010241	175019248	1	protein_coding	predicted gene 14444 [Source:MGI Symbol;Acc:MGI:3652325]	ENSMUST00000109069,ENSMUST00000109070	13.997	212	15.5581	175	18.1828	226	9.2173	131	12.6124	141	10.6577	134
ENSMUSG00000078905	Gm14393	1.52655	1.68314	1.58122	1.3153	1.2782	0.354117	0.329453	0.517041	2	175061549	175067781	-1	protein_coding	predicted gene 14393 [Source:MGI Symbol;Acc:MGI:3649576]	ENSMUST00000072895,ENSMUST00000109066	2.17878	33	1.42246	16	1.44818	18	1.75903	25	1.07339	12	1.11349	14
ENSMUSG00000078903	Gm14391	14.8167	18.8665	15.2842	10.2993	1.82608	0.868753	0.0771161	0.188812	2	175191065	175206917	-1	protein_coding	predicted gene 14391 [Source:MGI Symbol;Acc:MGI:3709324]	ENSMUST00000099028,ENSMUST00000109055,ENSMUST00000109056,ENSMUST00000109058,ENSMUST00000151240,ENSMUST00000165892	22.7781	345	15.5581	175	18.2632	227	21.8119	310	3.04128	34	6.04467	76
ENSMUSG00000078902	Gm14443	16.6987	17.4394	17.6179	15.039	1.15858	0.212353	0.295062	0.480311	2	175166255	175175871	-1	protein_coding	predicted gene 14443 [Source:MGI Symbol;Acc:MGI:3652324]	ENSMUST00000109054,ENSMUST00000127251	20.2032	306	15.3803	173	16.7346	208	19.5604	278	13.149	147	12.4075	156
ENSMUSG00000078901	Gm14440	8.04932	9.05265	9.025	6.07031	1.48234	0.567878	0.109528	0.244145	2	175275125	175286805	1	protein_coding	predicted gene 14440 [Source:MGI Symbol;Acc:MGI:3702430]	ENSMUST00000098998,ENSMUST00000109051	11.4881	174	8.26802	93	7.40183	92	10.7652	153	2.59403	29	4.85165	61
ENSMUSG00000078899	Gm4631	173.755	183.168	182.141	155.955	1.17454	0.232093	0.117904	0.257622	2	175321955	175338197	-1	protein_coding	predicted gene 4631 [Source:MGI Symbol;Acc:MGI:3782813]	ENSMUST00000109050,ENSMUST00000121393	204.145	3092	164.738	1853	180.621	2245	174.566	2481	145.445	1626	147.856	1859
ENSMUSG00000078898	Gm4723	1.02727	0.856861	1.63661	0.588339	1.43974	0.525805	0.548226	0.71473	2	175372436	175384201	1	protein_coding	predicted gene 4723 [Source:MGI Symbol;Acc:MGI:3782903]	ENSMUST00000109047,ENSMUST00000109048,ENSMUST00000131676	1.1224	17	0	0	1.44818	18	1.40722	20	0.357797	4	0	0
ENSMUSG00000078894	2210418O10Rik	25.3503	26.7209	26.687	22.643	1.18029	0.239143	0.113045	0.248979	2	176226569	176240328	1	protein_coding	RIKEN cDNA 2210418O10 gene [Source:MGI Symbol;Acc:MGI:1924208]	ENSMUST00000099009,ENSMUST00000135430,ENSMUST00000136719,ENSMUST00000166464	28.5882	433	23.7372	267	27.8373	346	24.8375	353	21.3784	239	21.7131	273
ENSMUSG00000078887	Gm6710	2.90081	3.1219	3.25286	2.32766	1.35163	0.434699	0.272912	0.454484	2	175869219	175881248	1	protein_coding	predicted gene 6710 [Source:MGI Symbol;Acc:MGI:3779623]	ENSMUST00000109011,ENSMUST00000109012,ENSMUST00000147820,ENSMUST00000149549	3.56527	54	3.46724	39	2.33319	29	1.33686	19	2.86238	32	2.78373	35
ENSMUSG00000078886	Gm2026	2.77795	0.482728	5.66901	2.1821	-4.52182	-2.1769	0.00571571	0.0265444	2	175965331	175980303	1	protein_coding	predicted gene 2026 [Source:MGI Symbol;Acc:MGI:3780195]	ENSMUST00000109007,ENSMUST00000109008,ENSMUST00000174416	0	0	0	0	1.44818	18	4.08094	58	0.715595	8	1.74977	22
ENSMUSG00000078881	Gm14434	2.01296	2.61664	1.05096	2.37128	1.10545	0.144629	0.907157	0.950237	2	176473278	176486783	-1	protein_coding	predicted gene 14434 [Source:MGI Symbol;Acc:MGI:3702417]	ENSMUST00000120521,ENSMUST00000120959,ENSMUST00000122097	3.1031	47	0	0	4.74683	59	0.562888	8	2.41513	27	4.13583	52
ENSMUSG00000078880	Gm14308	1.53947	2.96323	0.655766	0.999407	2.94337	1.55747	0.225451	0.400337	2	176613364	176636344	-1	protein_coding	predicted gene 14308 [Source:MGI Symbol;Acc:MGI:3782921]	ENSMUST00000108990,ENSMUST00000117267,ENSMUST00000119149,ENSMUST00000126807	2.31082	35	6.57886	74	0	0	1.47758	21	1.52064	17	0	0
ENSMUSG00000078879	Gm14306	3.67477	4.1278	4.54203	2.35449	1.72982	0.790623	0.178547	0.342019	2	176670522	176719085	1	protein_coding	predicted gene 14306 [Source:MGI Symbol;Acc:MGI:3805542]	ENSMUST00000108985,ENSMUST00000121956,ENSMUST00000141122	4.42357	67	4.17846	47	3.78137	47	5.91033	84	0.357797	4	0.795352	10
ENSMUSG00000078878	Gm14305	2.81995	2.40055	2.57637	3.48293	-1.45018	-0.536234	0.120754	0.262151	2	176708328	176721813	1	protein_coding	predicted gene 14305 [Source:MGI Symbol;Acc:MGI:3709632]	ENSMUST00000108980,ENSMUST00000108981,ENSMUST00000108983	2.77299	42	2.5782	29	1.85046	23	4.64383	66	3.57797	40	2.22698	28
ENSMUSG00000078877	Gm14295	6.78293	7.43937	7.89688	5.01252	1.48024	0.565828	0.0520602	0.141429	2	176798612	176811223	1	protein_coding	predicted gene 14295 [Source:MGI Symbol;Acc:MGI:3709624]	ENSMUST00000118012,ENSMUST00000132883,ENSMUST00000179435	10.3657	157	6.40105	72	5.55137	69	6.96574	99	3.22018	36	4.85165	61
ENSMUSG00000078875	Gm14419	3.07959	3.87859	3.37041	1.98979	1.93178	0.949934	0.00658777	0.0297	2	177000956	177012787	1	protein_coding	predicted gene 14419 [Source:MGI Symbol;Acc:MGI:3702410]	ENSMUST00000108975,ENSMUST00000126358,ENSMUST00000156844,ENSMUST00000178182	4.68767	71	2.84491	32	4.10319	51	3.16625	45	1.61009	18	1.19303	15
ENSMUSG00000078872	Gm14401	10.9604	12.0001	12.8526	8.02835	1.48837	0.57373	0.118474	0.25849	2	177074320	177087347	1	protein_coding	predicted gene 14401 [Source:MGI Symbol;Acc:MGI:3650075]	ENSMUST00000108968,ENSMUST00000108969,ENSMUST00000108970,ENSMUST00000134614	15.6476	237	10.135	114	10.2177	127	14.2833	203	3.04128	34	6.76049	85
ENSMUSG00000078870	Gm14410	2.16246	2.45905	1.26734	2.76099	-1.11787	-0.16075	0.642181	0.785267	2	177183453	177206421	-1	protein_coding	predicted gene 14410 [Source:MGI Symbol;Acc:MGI:3709158]	ENSMUST00000108964,ENSMUST00000133301,ENSMUST00000156269	2.37685	36	2.6671	30	2.33319	29	2.04047	29	3.22018	36	3.02234	38
ENSMUSG00000078869	Gm14409	2.22925	2.05538	2.72996	1.90241	1.07443	0.103569	0.781112	0.878027	2	177264654	177267036	-1	protein_coding	predicted gene 14409 [Source:MGI Symbol;Acc:MGI:3649811]	ENSMUST00000108963	2.70696	41	1.68917	19	1.77	22	2.81444	40	0.983942	11	1.90884	24
ENSMUSG00000078868	Gm14412	10.4749	13.3147	13.0911	5.01896	2.63437	1.39746	0.00894321	0.0376793	2	177314520	177324307	-1	protein_coding	predicted gene 14412 [Source:MGI Symbol;Acc:MGI:3652251]	ENSMUST00000108959	16.7039	253	11.7353	132	11.505	143	11.3985	162	0.715595	8	2.9428	37
ENSMUSG00000078867	Gm14418	5.63778	5.16636	6.39019	5.3568	-1.03542	-0.050213	0.830655	0.908442	2	177387124	177398320	-1	protein_coding	predicted gene 14418 [Source:MGI Symbol;Acc:MGI:3702408]	ENSMUST00000108955,ENSMUST00000128657,ENSMUST00000149689	6.07416	92	4.35627	49	5.06865	63	5.98069	85	4.20412	47	5.8856	74
ENSMUSG00000078866	Gm14420	19.0077	20.8946	21.9027	14.226	1.46355	0.549477	0.0240624	0.0799454	2	177464733	177478129	1	protein_coding	predicted gene 14420 [Source:MGI Symbol;Acc:MGI:3652255]	ENSMUST00000099002,ENSMUST00000108952	23.1082	350	17.6918	199	21.8837	272	20.9676	298	8.58713	96	13.1233	165
ENSMUSG00000078865	Gm14406	7.97937	9.03027	7.91775	6.9901	1.29438	0.372258	0.0736895	0.182554	2	177569204	177578210	-1	protein_coding	predicted gene 14406 [Source:MGI Symbol;Acc:MGI:3649838]	ENSMUST00000108943,ENSMUST00000108945	10.4977	159	7.82351	88	8.76956	109	7.73972	110	6.7087	75	6.52188	82
ENSMUSG00000078864	Gm14322	4.08804	5.75808	3.76509	2.74095	2.07242	1.05132	0.000214567	0.00176397	2	177759288	177770472	1	protein_coding	predicted gene 14322 [Source:MGI Symbol;Acc:MGI:3652185]	ENSMUST00000108942,ENSMUST00000119838,ENSMUST00000148388	4.88574	74	6.75667	76	5.63183	70	3.7995	54	2.59403	29	1.82931	23
ENSMUSG00000078862	Gm14326	2.85091	3.33998	3.71918	1.49359	2.19332	1.13312	0.0115419	0.0458516	2	177935993	177957297	-1	protein_coding	predicted gene 14326 [Source:MGI Symbol;Acc:MGI:3709298]	ENSMUST00000108928,ENSMUST00000108930,ENSMUST00000108932,ENSMUST00000178829	4.29153	65	3.55614	40	2.17228	27	2.46264	35	0.268348	3	1.74977	22
ENSMUSG00000078861	Zfp931	4.76752	5.4817	5.08155	3.73932	1.46259	0.548527	0.0173388	0.062372	2	178067695	178078476	-1	protein_coding	zinc finger protein 931 [Source:MGI Symbol;Acc:MGI:2441662]	ENSMUST00000108923,ENSMUST00000108924,ENSMUST00000123265,ENSMUST00000131702	5.3479	81	5.86763	66	5.22955	65	4.08094	58	4.11467	46	3.02234	38
ENSMUSG00000078853	Igtp	2.24249	1.6208	1.88227	3.2244	-1.97299	-0.98038	0.00142505	0.00867303	11	58199556	58207591	1	protein_coding	interferon gamma induced GTPase [Source:MGI Symbol;Acc:MGI:107729]	ENSMUST00000035266,ENSMUST00000094169,ENSMUST00000168280	1.71661	26	1.77807	20	1.36773	17	2.81444	40	3.75687	42	3.10187	39
ENSMUSG00000078851	Hist3h2a	2.02945	1.59045	1.75301	2.74489	-1.73102	-0.791622	0.0231208	0.0775808	11	58954685	58956830	1	protein_coding	histone cluster 3, H2a [Source:MGI Symbol;Acc:MGI:2448458]	ENSMUST00000108817	0.990352	15	1.68917	19	2.09182	26	2.18119	31	3.66742	41	2.38606	30
ENSMUSG00000078816	Prkcg	11.2623	14.1952	10.1095	9.48228	1.49621	0.581315	0.00216666	0.0122561	7	3303532	3331094	1	protein_coding	protein kinase C, gamma [Source:MGI Symbol;Acc:MGI:97597]	ENSMUST00000100301,ENSMUST00000172109	14.129	214	14.1357	159	14.3209	178	8.72477	124	8.58713	96	11.1349	140
ENSMUSG00000078815	Cacng6	8.72549	11.3695	7.53862	7.26834	1.56039	0.641903	0.00553463	0.025966	7	3424195	3435667	1	protein_coding	calcium channel, voltage-dependent, gamma subunit 6 [Source:MGI Symbol;Acc:MGI:1859168]	ENSMUST00000108647,ENSMUST00000183200	8.45101	128	14.3135	161	11.3441	141	5.91033	84	7.78209	87	8.11259	102
ENSMUSG00000078813	Leng1	7.52324	8.54794	6.37619	7.64559	1.119	0.162204	0.424038	0.610533	7	3660098	3665840	-1	protein_coding	leukocyte receptor cluster (LRC) member 1 [Source:MGI Symbol;Acc:MGI:1917007]	ENSMUST00000019878	7.85679	119	8.53474	96	9.25229	115	6.6843	95	8.13989	91	8.11259	102
ENSMUSG00000078812	Eif5a	1471.76	1497.98	1413.08	1504.22	-1.00415	-0.00597988	0.970864	0.983689	11	69916714	69921958	-1	protein_coding	eukaryotic translation initiation factor 5A [Source:MGI Symbol;Acc:MGI:106248]	ENSMUST00000043419,ENSMUST00000070996,ENSMUST00000071026,ENSMUST00000108607,ENSMUST00000108608,ENSMUST00000108609,ENSMUST00000108610,ENSMUST00000108611,ENSMUST00000108612,ENSMUST00000108613,ENSMUST00000152589,ENSMUST00000153652,ENSMUST00000164359	1338.69	20276	1541.41	17338	1613.84	20059	1241.52	17645	1712.42	19144	1558.73	19598
ENSMUSG00000078808	Vmn1r58	3.46598	3.83031	3.03455	3.53309	1.08369	0.11595	0.706271	0.830495	7	5408887	5413145	-1	protein_coding	vomeronasal 1 receptor 58 [Source:MGI Symbol;Acc:MGI:3033473]	ENSMUST00000108569	3.1031	47	2.75601	31	5.63183	70	3.86986	55	4.02522	45	2.7042	34
ENSMUSG00000078794	Dact3	11.0818	11.0582	11.6445	10.5427	1.04853	0.0683649	0.711015	0.833231	7	16875317	16887301	1	protein_coding	dapper homolog 3, antagonist of beta-catenin (xenopus) [Source:MGI Symbol;Acc:MGI:3654828]	ENSMUST00000108493	9.70545	147	10.7573	121	12.7118	158	9.70983	138	11.1812	125	10.7372	135
ENSMUSG00000078789	Dph1	20.6243	20.8472	20.1144	20.9114	-1.00208	-0.00300224	0.984516	0.991196	11	75177643	75191241	-1	protein_coding	DPH1 homolog (S. cerevisiae) [Source:MGI Symbol;Acc:MGI:2151233]	ENSMUST00000044949,ENSMUST00000139958,ENSMUST00000148944,ENSMUST00000150910,ENSMUST00000156489	21.2596	322	17.8696	201	23.4123	291	20.6861	294	19.8577	222	22.1903	279
ENSMUSG00000078786	BC024978	9.99667	9.24043	10.0322	10.7174	-1.15429	-0.207004	0.304751	0.490442	7	27195781	27205386	1	protein_coding	cDNA sequence BC024978 [Source:MGI Symbol;Acc:MGI:3041247]	ENSMUST00000108379,ENSMUST00000123108,ENSMUST00000155931,ENSMUST00000179391	11.158	169	8.35693	94	8.20638	102	11.2578	160	11.2706	126	9.62376	121
ENSMUSG00000078784	1810022K09Rik	63.1703	62.9129	58.1271	68.471	-1.08804	-0.121734	0.548371	0.71473	3	14606284	14611285	-1	protein_coding	RIKEN cDNA 1810022K09 gene [Source:MGI Symbol;Acc:MGI:1916376]	ENSMUST00000108365,ENSMUST00000185384,ENSMUST00000185423,ENSMUST00000186870,ENSMUST00000190064	50.8381	770	69.4336	781	68.4669	851	49.3231	701	89.3599	999	66.73	839
ENSMUSG00000078779	Zfp59	8.18286	9.8294	9.795	4.92418	1.9811	0.986298	0.00310085	0.0164022	7	27842855	27855086	1	protein_coding	zinc finger protein 59 [Source:MGI Symbol;Acc:MGI:99206]	ENSMUST00000108331	12.4124	188	7.82351	88	9.25229	115	8.16188	116	2.23623	25	4.37443	55
ENSMUSG00000078773	Rad54b	45.8569	45.852	44.7523	46.9666	-1.02347	-0.0334695	0.810291	0.89638	4	11558922	11615805	1	protein_coding	RAD54 homolog B (S. cerevisiae) [Source:MGI Symbol;Acc:MGI:3605986]	ENSMUST00000070755,ENSMUST00000095145,ENSMUST00000108306,ENSMUST00000144499,ENSMUST00000178725,ENSMUST00000179498,ENSMUST00000179731	50.3099	762	40.9845	461	46.2614	575	49.886	709	46.1558	516	44.8578	564
ENSMUSG00000078768	Zfp566	21.9362	22.7032	20.5264	22.5791	1.00367	0.00528285	0.970833	0.983689	7	30077337	30090527	-1	protein_coding	zinc finger protein 566 [Source:MGI Symbol;Acc:MGI:1919806]	ENSMUST00000088785,ENSMUST00000182248	20.4013	309	24.5374	276	23.1709	288	21.8823	311	22.6307	253	23.2243	292
ENSMUSG00000078765	U2af1l4	28.5301	31.0646	25.7027	28.8229	1.07885	0.109488	0.546082	0.713193	7	30563301	30567960	1	protein_coding	U2 small nuclear RNA auxiliary factor 1-like 4 [Source:MGI Symbol;Acc:MGI:2678374]	ENSMUST00000043273,ENSMUST00000108161,ENSMUST00000163276,ENSMUST00000163330,ENSMUST00000163464,ENSMUST00000163482,ENSMUST00000163654,ENSMUST00000163848,ENSMUST00000163994,ENSMUST00000164365,ENSMUST00000164438,ENSMUST00000165009,ENSMUST00000165524,ENSMUST00000165543,ENSMUST00000165722,ENSMUST00000165773,ENSMUST00000166257,ENSMUST00000166510,ENSMUST00000166864,ENSMUST00000166960,ENSMUST00000167024,…	26.2113	397	29.2492	329	37.7332	469	23.2191	330	34.6169	387	28.6327	360
ENSMUSG00000078762	Haus5	32.7012	34.4384	31.0265	32.6386	1.05529	0.0776392	0.590668	0.745936	7	30653711	30664994	-1	protein_coding	HAUS augmin-like complex, subunit 5 [Source:MGI Symbol;Acc:MGI:1919159]	ENSMUST00000019697,ENSMUST00000126511,ENSMUST00000132862,ENSMUST00000132982,ENSMUST00000142741,ENSMUST00000142823	32.7476	496	35.6503	401	34.9173	434	30.8885	439	34.9747	391	32.0527	403
ENSMUSG00000078737	Gm2128	0.753242	0.761676	0.896173	0.601879	1.24436	0.315406	0.691029	0.820722	7	41155478	41159269	1	pseudogene	predicted gene 2128 [Source:MGI Symbol;Acc:MGI:3780298]	ENSMUST00000108009	1.18842	18	0.533421	6	0.563183	7	1.47758	21	0.0894493	1	0.238606	3
ENSMUSG00000078716	Tmem8b	2.20264	2.08486	2.34819	2.17488	-1.06687	-0.0933813	0.785116	0.880475	4	43668971	43692668	1	protein_coding	transmembrane protein 8B [Source:MGI Symbol;Acc:MGI:2441680]	ENSMUST00000107864,ENSMUST00000107865,ENSMUST00000107866,ENSMUST00000134869,ENSMUST00000141864,ENSMUST00000143339,ENSMUST00000143774,ENSMUST00000154112,ENSMUST00000167153	1.58456	24	2.5782	29	2.09182	26	3.02553	43	1.43119	16	2.06791	26
ENSMUSG00000078713	Tomm5	116.219	131.022	107.81	109.824	1.1934	0.25508	0.172556	0.333767	4	45105208	45108114	-1	protein_coding	translocase of outer mitochondrial membrane 5 homolog (yeast) [Source:MGI Symbol;Acc:MGI:1915762]	ENSMUST00000107807,ENSMUST00000107808,ENSMUST00000107809,ENSMUST00000107810	112.636	1706	139.312	1567	141.118	1754	78.3119	1113	135.516	1515	115.644	1454
ENSMUSG00000078706	Gm53	2.18913	2.75036	2.01459	1.80243	1.51919	0.603301	0.115672	0.253648	11	96251105	96264868	1	protein_coding	predicted gene 53 [Source:MGI Symbol;Acc:MGI:2684899]	ENSMUST00000129907,ENSMUST00000139381,ENSMUST00000143887,ENSMUST00000150490	2.64094	40	2.31149	26	3.29864	41	1.75903	25	1.34174	15	2.30652	29
ENSMUSG00000078700	D030028A08Rik	1.97086	1.60191	1.68798	2.62269	-1.63201	-0.706651	0.0259759	0.0845955	11	96916270	96965060	1	processed_transcript	RIKEN cDNA D030028A08 gene [Source:MGI Symbol;Acc:MGI:2441931]	ENSMUST00000107628,ENSMUST00000131501,ENSMUST00000135825,ENSMUST00000186326	1.78263	27	1.33355	15	1.68955	21	3.16625	45	2.23623	25	2.46559	31
ENSMUSG00000078695	Cisd3	36.0321	45.5396	34.5152	28.0417	1.62676	0.701999	9.09641e-06	0.000117168	11	97685826	97688621	1	protein_coding	CDGSH iron sulfur domain 3 [Source:MGI Symbol;Acc:MGI:101788]	ENSMUST00000107583,ENSMUST00000107584,ENSMUST00000107585,ENSMUST00000145623	42.057	637	46.8521	527	47.7096	593	22.5155	320	33.454	374	28.1555	354
ENSMUSG00000078689	Mup6	13.9941	8.40173	11.2629	22.3177	-2.65991	-1.41138	7.79847e-12	3.39585e-10	4	59964294	60007274	1	protein_coding	major urinary protein 6 [Source:MGI Symbol;Acc:MGI:3650962]	ENSMUST00000107517,ENSMUST00000107520,ENSMUST00000107521	7.13054	108	9.86829	111	8.20638	102	17.5903	250	27.7293	310	21.6336	272
ENSMUSG00000078684	5830417I10Rik	93.2839	109.544	109.937	60.3714	1.81299	0.858373	0.0190578	0.066995	3	88775216	88825587	1	pseudogene	RIKEN cDNA 5830417I10 gene [Source:MGI Symbol;Acc:MGI:1923272]	ENSMUST00000135913	123.86	1876	104.284	1173	100.488	1249	114.759	1631	22.4518	251	43.9034	552
ENSMUSG00000078681	Tm2d3	20.8198	18.901	17.9272	25.6311	-1.35578	-0.439127	0.0308658	0.0959376	7	65691169	65701913	1	protein_coding	TM2 domain containing 3 [Source:MGI Symbol;Acc:MGI:1915884]	ENSMUST00000032726,ENSMUST00000065574,ENSMUST00000107495,ENSMUST00000129166,ENSMUST00000143508	15.0534	228	20.8923	235	20.7573	258	19.4197	276	33.454	374	24.0196	302
ENSMUSG00000078676	Casc3	92.7246	90.3931	94.5031	93.2774	-1.03218	-0.0456941	0.740224	0.852787	11	98804905	98833814	1	protein_coding	cancer susceptibility candidate 3 [Source:MGI Symbol;Acc:MGI:2179723]	ENSMUST00000017384,ENSMUST00000144220,ENSMUST00000147065,ENSMUST00000169695	95.0078	1439	88.6368	997	87.5347	1088	105.19	1495	85.9608	961	88.6817	1115
ENSMUSG00000078671	Chd2	82.1783	94.8874	90.196	61.4516	1.5422	0.624991	0.000209993	0.0017327	7	73426691	73541746	-1	protein_coding	chromodomain helicase DNA binding protein 2 [Source:MGI Symbol;Acc:MGI:2448567]	ENSMUST00000026895,ENSMUST00000038366,ENSMUST00000169922,ENSMUST00000172704,ENSMUST00000173785,ENSMUST00000181971	95.7341	1450	96.727	1088	92.2011	1146	77.1861	1097	48.3921	541	58.7765	739
ENSMUSG00000078670	Fam174b	2.83259	2.45331	3.08848	2.95597	-1.18933	-0.250154	0.415601	0.602404	7	73740307	73776919	1	protein_coding	family with sequence similarity 174, member B [Source:MGI Symbol;Acc:MGI:3698178]	ENSMUST00000107456	3.03708	46	2.31149	26	2.01137	25	2.81444	40	3.66742	41	2.38606	30
ENSMUSG00000078656	Vps25	68.7442	64.9908	63.6904	77.5513	-1.19287	-0.254439	0.123781	0.266453	11	101253707	101259549	1	protein_coding	vacuolar protein sorting 25 (yeast) [Source:MGI Symbol;Acc:MGI:106354]	ENSMUST00000007533,ENSMUST00000042477,ENSMUST00000100414,ENSMUST00000107280,ENSMUST00000121331,ENSMUST00000123529,ENSMUST00000144306	57.4404	870	69.7892	785	67.7428	842	59.4551	845	93.0273	1040	80.1715	1008
ENSMUSG00000078653	Cntd1	1.39337	0.940405	1.69965	1.54005	-1.66445	-0.735047	0.0782668	0.190708	11	101279012	101296317	1	protein_coding	cyclin N-terminal domain containing 1 [Source:MGI Symbol;Acc:MGI:1923965]	ENSMUST00000103107,ENSMUST00000128735,ENSMUST00000153438	0.594211	9	1.42246	16	0.804547	10	1.6183	23	1.96788	22	1.03396	13
ENSMUSG00000078652	Psme3	261.817	265.356	258.083	262.01	1.01276	0.0182975	0.883785	0.93709	11	101316213	101323537	1	protein_coding	proteaseome (prosome, macropain) activator subunit 3 (PA28 gamma, Ki) [Source:MGI Symbol;Acc:MGI:1096366]	ENSMUST00000019470,ENSMUST00000127998,ENSMUST00000131170,ENSMUST00000142640,ENSMUST00000151385	262.641	3978	265.11	2982	268.316	3335	260.336	3700	263.07	2941	262.625	3302
ENSMUSG00000078651	Aoc2	2.3414	1.73974	2.18923	3.09522	-1.7891	-0.839232	0.0206224	0.0710491	11	101325063	101329702	1	protein_coding	amine oxidase, copper containing 2 (retina-specific) [Source:MGI Symbol;Acc:MGI:2668431]	ENSMUST00000041095,ENSMUST00000107264	1.18842	18	1.77807	20	2.25273	28	2.81444	40	3.13073	35	3.34048	42
ENSMUSG00000078640	Gm11627	2.95178	3.71985	2.7839	2.3516	1.58159	0.661377	0.0436981	0.123977	11	102576398	102579461	-1	protein_coding	predicted gene 11627 [Source:MGI Symbol;Acc:MGI:3650659]	ENSMUST00000107080,ENSMUST00000107081,ENSMUST00000139829	2.64094	40	4.9786	56	3.54001	44	1.54794	22	3.04128	34	2.46559	31
ENSMUSG00000078630	Tomt	1.21593	1.31304	1.49076	0.843986	1.52762	0.611287	0.200568	0.370539	7	101898373	101906359	-1	protein_coding	transmembrane O-methyltransferase [Source:MGI Symbol;Acc:MGI:3769724]	ENSMUST00000106969,ENSMUST00000106970	0.594211	9	1.33355	15	2.01137	25	0.633249	9	0.626145	7	1.27256	16
ENSMUSG00000078624	Olfr613	114.342	129.698	105.226	108.104	1.19987	0.262882	0.151311	0.305542	7	103550368	103555504	1	protein_coding	olfactory receptor 613 [Source:MGI Symbol;Acc:MGI:3030447]	ENSMUST00000106888	118.842	1800	130.421	1467	139.83	1738	95.0578	1351	117.268	1311	111.986	1408
ENSMUSG00000078622	Ccdc47	60.7153	52.548	62.2452	67.3529	-1.28161	-0.357962	0.0139287	0.0529049	11	106197408	106216344	-1	protein_coding	coiled-coil domain containing 47 [Source:MGI Symbol;Acc:MGI:1914413]	ENSMUST00000002043,ENSMUST00000106865,ENSMUST00000125383,ENSMUST00000137915,ENSMUST00000153982	57.8366	876	50.4083	567	49.3992	614	76.4121	1086	61.5411	688	64.1054	806
ENSMUSG00000078619	Smarcd2	75.2173	63.6961	69.85	92.1057	-1.44671	-0.532781	4.2555e-05	0.000448789	11	106263179	106272972	-1	protein_coding	SWI/SNF related, matrix associated, actin dependent regulator of chromatin, subfamily d, member 2 [Source:MGI Symbol;Acc:MGI:1933621]	ENSMUST00000021052,ENSMUST00000106841,ENSMUST00000106843,ENSMUST00000132278,ENSMUST00000140255,ENSMUST00000155243,ENSMUST00000155514,ENSMUST00000174017,ENSMUST00000174253	59.6192	903	66.9443	753	64.5247	802	90.2732	1283	91.9539	1028	94.0901	1183
ENSMUSG00000078607	1810010H24Rik	0.993758	1.08397	0.966684	0.930624	1.18234	0.241651	0.574317	0.733255	11	107028118	107030443	1	antisense	RIKEN cDNA 1810010H24 gene [Source:MGI Symbol;Acc:MGI:1916316]	ENSMUST00000106767,ENSMUST00000140447	1.45252	22	1.15575	13	0.643637	8	0.773972	11	0.983942	11	1.03396	13
ENSMUSG00000078584	AU022252	28.8489	25.7297	28.4285	32.3885	-1.25954	-0.332893	0.0157846	0.0581859	4	119203570	119232712	-1	protein_coding	expressed sequence AU022252 [Source:MGI Symbol;Acc:MGI:2140466]	ENSMUST00000046260,ENSMUST00000132778,ENSMUST00000141112,ENSMUST00000144309	26.0133	394	26.3154	296	24.8605	309	33.9844	483	31.1284	348	32.0527	403
ENSMUSG00000078580	E430018J23Rik	2.62445	2.43652	2.34898	3.08787	-1.26316	-0.337034	0.289492	0.474081	7	127389673	127393629	-1	protein_coding	RIKEN cDNA E430018J23 gene [Source:MGI Symbol;Acc:MGI:2141981]	ENSMUST00000074249,ENSMUST00000106303,ENSMUST00000165495	2.37685	36	1.95588	22	2.97682	37	2.60336	37	2.68348	30	3.97676	50
ENSMUSG00000078578	Ube2d3	388.02	381.832	374.349	407.878	-1.06808	-0.0950231	0.495246	0.67311	3	135438297	135467178	1	protein_coding	ubiquitin-conjugating enzyme E2D 3 [Source:MGI Symbol;Acc:MGI:1913355]	ENSMUST00000106291,ENSMUST00000166033	372.835	5647	388.33	4368	384.332	4777	346.88	4930	456.728	5106	420.025	5281
ENSMUSG00000078572	1810043H04Rik	11.0326	11.1505	9.16645	12.781	-1.1453	-0.195721	0.412279	0.599727	11	120098928	120100705	1	protein_coding	RIKEN cDNA 1810043H04 gene [Source:MGI Symbol;Acc:MGI:1913676]	ENSMUST00000106223,ENSMUST00000185558,ENSMUST00000186913	8.97919	136	12.002	135	12.4705	155	9.28766	132	16.0114	179	13.0438	164
ENSMUSG00000078570	1110065P20Rik	12.1991	11.7408	11.4091	13.4475	-1.14436	-0.194547	0.455299	0.638953	4	124849080	124851196	-1	protein_coding	RIKEN cDNA 1110065P20 gene [Source:MGI Symbol;Acc:MGI:1916170]	ENSMUST00000106190,ENSMUST00000125776,ENSMUST00000137769,ENSMUST00000163946,ENSMUST00000184704,ENSMUST00000185036	9.44136	143	11.3796	128	14.4014	179	10.3431	147	16.6376	186	13.3619	168
ENSMUSG00000078566	Bnip3	39.6996	25.234	33.8342	60.0306	-2.37687	-1.24906	5.47045e-15	4.03645e-13	7	138890836	138909519	-1	protein_coding	BCL2/adenovirus E1B interacting protein 3 [Source:MGI Symbol;Acc:MGI:109326]	ENSMUST00000106112,ENSMUST00000125359,ENSMUST00000130500,ENSMUST00000141223,ENSMUST00000148970	27.2017	412	23.5594	265	24.941	310	61.0734	868	51.2545	573	67.764	852
ENSMUSG00000078546	2210404O09Rik	6.14767	6.04702	6.90225	5.49373	1.0976	0.134356	0.570694	0.730773	17	21879570	21909926	-1	protein_coding	RIKEN cDNA 2210404O09 gene [Source:MGI Symbol;Acc:MGI:1917331]	ENSMUST00000106026,ENSMUST00000185948,ENSMUST00000186313,ENSMUST00000189719,ENSMUST00000190066	6.40428	97	4.9786	56	6.75819	84	6.26213	89	3.93577	44	6.28328	79
ENSMUSG00000078532	Nkain1	28.4479	29.2513	28.6813	27.411	1.06448	0.0901537	0.568431	0.729674	4	130531602	130574173	-1	protein_coding	Na+/K+ transporting ATPase interacting 1 [Source:MGI Symbol;Acc:MGI:1914399]	ENSMUST00000105993,ENSMUST00000180498,ENSMUST00000180884	29.3805	445	30.9384	348	27.435	341	31.9439	454	22.4518	251	27.8373	350
ENSMUSG00000078521	Aunip	32.1656	32.1116	31.8804	32.5048	-1.01312	-0.0187985	0.899239	0.945314	4	134510999	134523927	1	protein_coding	aurora kinase A and ninein interacting protein [Source:MGI Symbol;Acc:MGI:1917135]	ENSMUST00000105866	28.7862	436	35.2058	396	32.3428	402	31.4514	447	34.8852	390	31.1778	392
ENSMUSG00000078517	Emc1	42.3927	46.7172	41.2991	39.1617	1.19381	0.255577	0.0750099	0.184773	4	139352587	139378730	1	protein_coding	ER membrane protein complex subunit 1 [Source:MGI Symbol;Acc:MGI:2443696]	ENSMUST00000042096,ENSMUST00000082262,ENSMUST00000144335,ENSMUST00000155700,ENSMUST00000179784	52.8848	801	42.0514	473	45.2155	562	41.3019	587	37.2109	416	38.9722	490
ENSMUSG00000078515	Ddi2	121.314	130.541	140.432	92.9675	1.4032	0.488723	0.0072202	0.0318356	4	141677549	141723419	-1	protein_coding	DNA-damage inducible protein 2 [Source:MGI Symbol;Acc:MGI:1917244]	ENSMUST00000102484,ENSMUST00000177592	139.904	2119	125.887	1416	125.831	1564	125.313	1781	73.259	819	80.3305	1010
ENSMUSG00000078503	Gm13225	107.238	139.56	115.089	67.0652	2.08011	1.05666	4.65383e-16	4.1604e-14	4	145510759	145539188	1	protein_coding	predicted gene 13225 [Source:MGI Symbol;Acc:MGI:3652161]	ENSMUST00000105741,ENSMUST00000105742,ENSMUST00000128939,ENSMUST00000136309	145.054	2197	132.911	1495	140.715	1749	71.135	1011	61.8989	692	68.1616	857
ENSMUSG00000078502	Gm13212	72.0981	77.1891	70.9958	68.1092	1.13411	0.181557	0.228522	0.403956	4	145585166	145625345	1	protein_coding	predicted gene 13212 [Source:MGI Symbol;Acc:MGI:3651014]	ENSMUST00000097794,ENSMUST00000105739,ENSMUST00000119718	73.6822	1116	78.2351	880	79.6501	990	56.1481	798	78.2681	875	69.9114	879
ENSMUSG00000078500	Gm13235	23.5021	27.6084	27.8699	15.0279	1.83041	0.872171	0.00888263	0.0374943	4	145868794	145899975	1	protein_coding	predicted gene 13235 [Source:MGI Symbol;Acc:MGI:3649925]	ENSMUST00000123460,ENSMUST00000166629	30.0407	455	28.0046	315	24.78	308	26.315	374	5.72476	64	13.0438	164
ENSMUSG00000078498	Gm13151	114.111	120.829	115.363	106.142	1.1387	0.187387	0.158833	0.31561	4	147305674	147333734	1	protein_coding	predicted gene 13151 [Source:MGI Symbol;Acc:MGI:3651985]	ENSMUST00000148762,ENSMUST00000166764	116.399	1763	120.82	1359	125.268	1557	95.9021	1363	114.674	1282	107.85	1356
ENSMUSG00000078497	Gm13145	78.7988	87.6217	85.8543	62.9205	1.39263	0.477813	0.000801594	0.00538881	4	147361303	147391004	1	protein_coding	predicted gene 13145 [Source:MGI Symbol;Acc:MGI:3701123]	ENSMUST00000133078,ENSMUST00000154154	97.1866	1472	88.2812	993	77.3974	962	69.6574	990	63.509	710	55.5951	699
ENSMUSG00000078496	Gm13152	19.3627	24.5654	21.7937	11.7289	2.08693	1.06138	8.90487e-05	0.000837095	4	147492417	147513486	1	protein_coding	predicted gene 13152 [Source:MGI Symbol;Acc:MGI:3701121]	ENSMUST00000063704,ENSMUST00000105721	31.2291	473	20.1811	227	22.2859	277	17.731	252	6.79815	76	10.6577	134
ENSMUSG00000078495	Gm13157	77.0313	78.4824	79.572	73.0396	1.07524	0.104658	0.418658	0.605536	4	147753974	147809788	-1	protein_coding	predicted gene 13157 [Source:MGI Symbol;Acc:MGI:3651978]	ENSMUST00000105734,ENSMUST00000122309	82.0672	1243	76.5459	861	76.8342	955	67.6873	962	75.3163	842	76.1152	957
ENSMUSG00000078490	C030017K20Rik	8.33868	9.49029	8.10931	7.41646	1.27784	0.353703	0.0724427	0.18006	4	155409190	155466823	1	protein_coding	RIKEN cDNA C030017K20 gene [Source:MGI Symbol;Acc:MGI:2686516]	ENSMUST00000050128,ENSMUST00000094408,ENSMUST00000105619,ENSMUST00000123952,ENSMUST00000129481,ENSMUST00000135407,ENSMUST00000144157,ENSMUST00000144625,ENSMUST00000151083,ENSMUST00000165947	8.7151	132	9.77938	110	9.97638	124	7.45827	106	7.87154	88	6.91956	87
ENSMUSG00000078485	Plekhn1	1.33454	1.15602	1.17749	1.67012	-1.44547	-0.531536	0.15261	0.3072	4	156221456	156228542	-1	protein_coding	pleckstrin homology domain containing, family N member 1 [Source:MGI Symbol;Acc:MGI:2387630]	ENSMUST00000105571	1.1224	17	0.977938	11	1.36773	17	1.82939	26	1.43119	16	1.74977	22
ENSMUSG00000078484	Klhl17	6.30996	6.95797	5.91453	6.05738	1.14981	0.20139	0.351394	0.539643	4	156229044	156234857	-1	protein_coding	kelch-like 17 [Source:MGI Symbol;Acc:MGI:2678948]	ENSMUST00000105569	7.13054	108	7.46789	84	6.27547	78	5.48816	78	6.08255	68	6.60142	83
ENSMUSG00000078453	Abracl	25.5595	25.5887	24.2521	26.8376	-1.04807	-0.0677316	0.752353	0.860168	10	18011263	18023252	-1	protein_coding	ABRA C-terminal like [Source:MGI Symbol;Acc:MGI:1920362]	ENSMUST00000020002	20.3352	308	26.5821	299	29.8487	371	18.5753	264	33.5435	375	28.3941	357
ENSMUSG00000078441	Scamp4	64.7853	68.3983	60.6331	65.3246	1.04747	0.0669105	0.64583	0.78818	10	80602882	80615783	1	protein_coding	secretory carrier membrane protein 4 [Source:MGI Symbol;Acc:MGI:1928947]	ENSMUST00000079883,ENSMUST00000180350	62.4582	946	67.8334	763	74.9033	931	55.726	792	72.0067	805	68.2412	858
ENSMUSG00000078440	Dohh	110.236	113.034	103.282	114.391	-1.01171	-0.016799	0.912427	0.953022	10	81384428	81391560	1	protein_coding	deoxyhypusine hydroxylase/monooxygenase [Source:MGI Symbol;Acc:MGI:1915964]	ENSMUST00000072751,ENSMUST00000121047,ENSMUST00000125635,ENSMUST00000131968,ENSMUST00000134592,ENSMUST00000142346,ENSMUST00000144647,ENSMUST00000145416,ENSMUST00000156229	99.6294	1509	111.307	1252	128.164	1593	92.0323	1308	131.759	1473	119.382	1501
ENSMUSG00000078439	Smim24	1.00745	0.969517	0.863274	1.18955	-1.21974	-0.286572	0.545907	0.713159	10	81393051	81395392	1	protein_coding	small integral membrane protein 24 [Source:MGI Symbol;Acc:MGI:1919523]	ENSMUST00000105322,ENSMUST00000118206,ENSMUST00000129083	0.660235	10	0.800131	9	1.44818	18	0.914694	13	1.69954	19	0.954422	12
ENSMUSG00000078429	Ctdsp2	122.711	124.745	131.511	111.877	1.11466	0.156608	0.26755	0.449044	10	126978717	126999975	1	protein_coding	CTD (carboxy-terminal domain, RNA polymerase II, polypeptide A) small phosphatase 2 [Source:MGI Symbol;Acc:MGI:1098748]	ENSMUST00000105255,ENSMUST00000105256	131.981	1999	121.976	1372	120.28	1495	128.69	1829	99.6465	1114	107.293	1349
ENSMUSG00000078427	Sarnp	129.251	126.474	124.506	136.774	-1.08105	-0.112431	0.498069	0.675824	10	128821771	128877638	1	protein_coding	SAP domain containing ribonucleoprotein [Source:MGI Symbol;Acc:MGI:1913368]	ENSMUST00000105230	118.314	1792	133.266	1499	127.842	1589	100.265	1425	163.156	1824	146.901	1847
ENSMUSG00000078350	Smim1	0.870129	0.276581	0.480179	1.85363	-6.41886	-2.68232	6.8543e-07	1.20008e-05	4	154020470	154026230	-1	protein_coding	small integral membrane protein 1 [Source:MGI Symbol;Acc:MGI:1916109]	ENSMUST00000125533,ENSMUST00000126119,ENSMUST00000126624,ENSMUST00000130175,ENSMUST00000131325,ENSMUST00000132541,ENSMUST00000139569,ENSMUST00000143047,ENSMUST00000145527,ENSMUST00000146054,ENSMUST00000146426,ENSMUST00000146543,ENSMUST00000182151,ENSMUST00000182191	0.330117	5	0.177807	2	0.321819	4	2.18119	31	1.78899	20	1.5907	20
ENSMUSG00000078348	Sf3b5	114.031	122.075	106.677	113.343	1.07741	0.107561	0.568535	0.729678	10	13005343	13009183	1	protein_coding	splicing factor 3b, subunit 5 [Source:MGI Symbol;Acc:MGI:1913375]	ENSMUST00000105139	104.251	1579	127.132	1430	134.842	1676	79.2969	1127	142.224	1590	118.507	1490
ENSMUSG00000078317	F8a	3.6101	3.47063	2.89949	4.46019	-1.28729	-0.364332	0.193758	0.362314	X	73228291	73230795	1	protein_coding	factor 8-associated gene A [Source:MGI Symbol;Acc:MGI:95474]	ENSMUST00000105111	2.90503	44	3.64504	41	3.86182	48	3.65877	52	4.47247	50	5.24932	66
ENSMUSG00000078249	Hmga1-rs1	1.45421	1.0163	1.38524	1.9611	-1.90994	-0.933525	0.159984	0.317172	11	120762794	120764419	1	protein_coding	high mobility group AT-hook I, related sequence 1 [Source:MGI Symbol;Acc:MGI:96161]	ENSMUST00000105046,ENSMUST00000178955	1.1224	17	0.800131	9	1.12637	14	1.68867	24	2.68348	30	1.51117	19
ENSMUSG00000078235	Fam43b	1.03755	1.14246	1.19783	0.772367	1.44629	0.532356	0.225673	0.400627	4	138394092	138396528	-1	protein_coding	family with sequence similarity 43, member B [Source:MGI Symbol;Acc:MGI:3651622]	ENSMUST00000105032	1.05638	16	1.24465	14	1.12637	14	0.985055	14	0.536696	6	0.795352	10
ENSMUSG00000078234	Klhdc7a	1.35868	1.11963	1.51311	1.4433	-1.31579	-0.395925	0.34474	0.53287	4	139960220	139968026	-1	protein_coding	kelch domain containing 7A [Source:MGI Symbol;Acc:MGI:2444612]	ENSMUST00000105031	0.924329	14	1.06684	12	1.36773	17	2.32191	33	0.894493	10	1.11349	14
ENSMUSG00000078202	Nrarp	2.40049	1.61716	2.18886	3.39545	-2.07734	-1.05474	0.00071013	0.00489834	2	25180758	25183339	1	protein_coding	Notch-regulated ankyrin repeat protein [Source:MGI Symbol;Acc:MGI:1914372]	ENSMUST00000104999	1.65059	25	1.51136	17	1.68955	21	2.46264	35	3.66742	41	4.05629	51
ENSMUSG00000078201	Tmem203	3.15657	3.21554	3.01456	3.23961	-1.00022	-0.000314571	0.999221	0.999666	2	25255439	25256292	1	protein_coding	transmembrane protein 203 [Source:MGI Symbol;Acc:MGI:2443597]	ENSMUST00000104998	2.70696	41	2.75601	31	4.18364	52	2.46264	35	4.47247	50	2.78373	35
ENSMUSG00000078193	Gm2000	390.564	406.473	358.649	406.57	-1.0002	-0.000295702	0.998743	0.99941	1	156366040	156366484	1	protein_coding	predicted gene 2000 [Source:MGI Symbol;Acc:MGI:3780170]	ENSMUST00000102782	336.786	5101	430.56	4843	452.075	5619	319.932	4547	490.093	5479	409.686	5151
ENSMUSG00000078185	Chml	2.7318	2.66018	3.45785	2.07736	1.26595	0.340222	0.508902	0.684434	1	175686488	175688353	-1	protein_coding	choroideremia-like [Source:MGI Symbol;Acc:MGI:101913]	ENSMUST00000104984	3.43322	52	2.13368	24	2.41364	30	4.43275	63	0.447247	5	1.3521	17
ENSMUSG00000078160	Gm16503	1.5298	1.92343	1.9971	0.668885	2.81666	1.49398	0.00924869	0.0386287	4	147540218	147543500	1	protein_coding	predicted gene 16503 [Source:MGI Symbol;Acc:MGI:3642127]	ENSMUST00000104964	1.65059	25	1.86697	21	2.25273	28	0.773972	11	0.357797	4	0.874887	11
ENSMUSG00000078154	Gm12184	6.86061	4.5146	6.06787	9.99936	-2.22157	-1.15158	0.031692	0.0977181	11	48825346	48826655	-1	protein_coding	predicted gene 12184 [Source:MGI Symbol;Acc:MGI:3652174]	ENSMUST00000104959	0.990352	15	7.6457	86	4.90774	61	4.43275	63	16.8165	188	8.74887	110
ENSMUSG00000078134	Gm12355	1.05661	0.980832	0.548568	1.64042	-1.68181	-0.750012	0.159219	0.316167	11	98624351	98625661	-1	protein_coding	predicted gene 12355 [Source:MGI Symbol;Acc:MGI:3649769]	ENSMUST00000104933	0.330117	5	1.24465	14	1.36773	17	0.985055	14	2.50458	28	1.43163	18
ENSMUSG00000077563	Snora68	1.5449	1.61071	1.22674	1.79725	-1.10585	-0.145162	0.743085	0.854494	8	70895759	70895889	-1	snoRNA	small nucleolar RNA, H/ACA box 68 [Source:MGI Symbol;Acc:MGI:2148181]	ENSMUST00000104375	1.58456	24	1.15575	13	2.09182	26	1.2665	18	2.05733	23	2.06791	26
ENSMUSG00000077450	Rab11b	101.268	104.444	94.0339	105.325	-1.00817	-0.0117414	0.931296	0.962975	17	33742484	33760530	-1	protein_coding	RAB11B, member RAS oncogene family [Source:MGI Symbol;Acc:MGI:99425]	ENSMUST00000057373,ENSMUST00000172894,ENSMUST00000173860,ENSMUST00000173987,ENSMUST00000174744	96.9885	1469	104.995	1181	111.349	1384	89.9918	1279	114.316	1278	111.667	1404
ENSMUSG00000076441	Ass1	293.321	317.334	294.278	268.35	1.18257	0.241926	0.0582207	0.153022	2	31470207	31520672	1	protein_coding	argininosuccinate synthetase 1 [Source:MGI Symbol;Acc:MGI:88090]	ENSMUST00000102840,ENSMUST00000126474,ENSMUST00000130195	302.388	4580	324.498	3650	325.117	4041	252.667	3591	282.123	3154	270.261	3398
ENSMUSG00000076437	2700094K13Rik	141.277	135.492	129.159	159.18	-1.17447	-0.232008	0.239046	0.416587	2	84669215	84670770	-1	protein_coding	RIKEN cDNA 2700094K13 gene [Source:MGI Symbol;Acc:MGI:1919907]	ENSMUST00000102646,ENSMUST00000102647,ENSMUST00000117299,ENSMUST00000154179,ENSMUST00000189636,ENSMUST00000189988	121.549	1841	140.912	1585	144.014	1790	108.004	1535	209.669	2344	159.866	2010
ENSMUSG00000076435	Acsf2	14.0426	17.9681	15.1749	8.98467	1.9979	0.998485	1.34352e-08	3.3773e-07	11	94557102	94601871	-1	protein_coding	acyl-CoA synthetase family member 2 [Source:MGI Symbol;Acc:MGI:2388287]	ENSMUST00000103164,ENSMUST00000131808,ENSMUST00000144615,ENSMUST00000155122	17.4962	265	18.2252	205	18.1828	226	8.58405	122	8.58713	96	9.78283	123
ENSMUSG00000076432	Ywhaq	741.335	757.335	727.484	739.187	1.02462	0.0350872	0.811519	0.897274	12	21390071	21417637	-1	protein_coding	tyrosine 3-monooxygenase/tryptophan 5-monooxygenase activation protein, theta polypeptide [Source:MGI Symbol;Acc:MGI:891963]	ENSMUST00000049531,ENSMUST00000103002,ENSMUST00000135088,ENSMUST00000140710,ENSMUST00000146206,ENSMUST00000155480	740.916	11222	779.239	8765	751.849	9345	622.695	8850	844.133	9437	750.733	9439
ENSMUSG00000076431	Sox4	49.4276	53.7791	55.7387	38.765	1.38489	0.469776	0.0134518	0.0515411	13	28948919	28953713	-1	protein_coding	SRY (sex determining region Y)-box 4 [Source:MGI Symbol;Acc:MGI:98366]	ENSMUST00000067230	57.6385	873	51.564	580	52.1346	648	52.2079	742	27.1031	303	36.9839	465
ENSMUSG00000076430	Hus1b	3.59776	4.33619	3.7311	2.726	1.59448	0.673087	0.0818806	0.196814	13	30946573	30947759	-1	protein_coding	Hus1 homolog b (S. pombe) [Source:MGI Symbol;Acc:MGI:2671003]	ENSMUST00000102943	2.37685	36	4.35627	49	6.27547	78	1.54794	22	3.84632	43	2.78373	35
ENSMUSG00000075706	Gpx4	589.609	491.573	525.749	751.505	-1.52877	-0.612371	0.00177438	0.010396	10	80047166	80056439	1	protein_coding	glutathione peroxidase 4 [Source:MGI Symbol;Acc:MGI:104767]	ENSMUST00000097227,ENSMUST00000105372,ENSMUST00000136081,ENSMUST00000144698,ENSMUST00000145703,ENSMUST00000154095,ENSMUST00000183037	391.981	5937	493.325	5549	589.411	7326	576.679	8196	923.206	10321	754.63	9488
ENSMUSG00000075705	Msrb1	17.2186	17.6633	16.3797	17.6128	1.00589	0.00847038	0.96345	0.980002	17	24736642	24742778	1	protein_coding	methionine sulfoxide reductase B1 [Source:MGI Symbol;Acc:MGI:1351642]	ENSMUST00000101800,ENSMUST00000115262	17.1661	260	17.1584	193	18.6655	232	13.0872	186	20.6628	231	19.0884	240
ENSMUSG00000075704	Txnrd2	9.66939	8.63978	8.73212	11.6363	-1.34685	-0.429594	0.0380888	0.111904	16	18426417	18479073	1	protein_coding	thioredoxin reductase 2 [Source:MGI Symbol;Acc:MGI:1347023]	ENSMUST00000115604,ENSMUST00000115605,ENSMUST00000115606,ENSMUST00000126330,ENSMUST00000126778,ENSMUST00000131303,ENSMUST00000138310,ENSMUST00000144233,ENSMUST00000149937,ENSMUST00000153457,ENSMUST00000156604,ENSMUST00000177856,ENSMUST00000178093	8.31896	126	9.95719	112	7.6432	95	9.70983	138	12.0757	135	13.1233	165
ENSMUSG00000075703	Ept1	26.1705	15.9885	25.0812	37.442	-2.3357	-1.22386	1.43512e-11	6.01635e-10	5	30232581	30272012	1	protein_coding	ethanolaminephosphotransferase 1 (CDP-ethanolamine-specific) [Source:MGI Symbol;Acc:MGI:107898]	ENSMUST00000132404,ENSMUST00000138001,ENSMUST00000145167,ENSMUST00000145858,ENSMUST00000151468,ENSMUST00000151795	19.543	296	15.4692	174	12.9532	161	41.3019	587	34.438	385	36.5862	460
ENSMUSG00000075702	Selm	9.52122	8.2512	7.80228	12.5102	-1.51859	-0.602732	0.00936952	0.0390368	11	3514684	3517351	1	protein_coding	selenoprotein M [Source:MGI Symbol;Acc:MGI:2149786]	ENSMUST00000094469,ENSMUST00000123677,ENSMUST00000131865	6.27223	95	9.06816	102	9.4132	117	9.49874	135	13.9541	156	14.0777	177
ENSMUSG00000075701	Vimp	29.7804	22.1833	26.1707	40.9871	-1.8475	-0.885576	8.55102e-06	0.000111419	7	66079649	66089412	1	protein_coding	VCP-interacting membrane protein [Source:MGI Symbol;Acc:MGI:95994]	ENSMUST00000101801	18.3545	278	23.7372	267	24.4582	304	29.6924	422	51.4334	575	41.8355	526
ENSMUSG00000075700	Selt	133.398	120.624	131.597	147.972	-1.22643	-0.294465	0.0177182	0.0633584	3	58576636	58593133	1	protein_coding	selenoprotein T [Source:MGI Symbol;Acc:MGI:1916477]	ENSMUST00000107924,ENSMUST00000125815	124.058	1879	115.041	1294	122.774	1526	149.165	2120	150.633	1684	144.118	1812
ENSMUSG00000075600	Zc3h3	36.1407	44.8044	36.8284	26.7894	1.66879	0.738802	2.02687e-07	3.94248e-06	15	75754432	75841915	-1	protein_coding	zinc finger CCCH type containing 3 [Source:MGI Symbol;Acc:MGI:2663721]	ENSMUST00000100538	44.962	681	44.7185	503	44.7328	556	30.5367	434	23.3463	261	26.4852	333
ENSMUSG00000075595	Zfp652	95.8	111.633	101.104	74.6635	1.49436	0.579529	0.000283434	0.00222835	11	95712673	95835115	1	protein_coding	zinc finger protein 652 [Source:MGI Symbol;Acc:MGI:2442221]	ENSMUST00000091565,ENSMUST00000107717,ENSMUST00000133070,ENSMUST00000148945	124.85	1891	102.239	1150	107.809	1340	91.9619	1307	63.1512	706	68.8775	866
ENSMUSG00000075592	Nynrin	57.2279	75.1498	68.3208	28.2132	2.65917	1.41098	0.000571141	0.00407712	14	55854036	55874735	1	protein_coding	NYN domain and retroviral integrase containing [Source:MGI Symbol;Acc:MGI:2652872]	ENSMUST00000100529,ENSMUST00000168479	88.8016	1345	66.4109	747	70.2369	873	57.1332	812	9.21328	103	18.2931	230
ENSMUSG00000075590	Nrbp2	8.84669	9.38035	8.20199	8.95771	1.04683	0.0660268	0.767005	0.86908	15	76085595	76090013	-1	protein_coding	nuclear receptor binding protein 2 [Source:MGI Symbol;Acc:MGI:2385017]	ENSMUST00000019516	9.8375	149	8.89035	100	9.4132	117	9.35802	133	8.05044	90	9.46469	119
ENSMUSG00000075585	6330403L08Rik	1.53655	1.73376	1.69751	1.17838	1.44866	0.53472	0.144737	0.296407	5	138995056	139000577	1	lincRNA	RIKEN cDNA 6330403L08 gene [Source:MGI Symbol;Acc:MGI:1917994]	ENSMUST00000100518,ENSMUST00000187923	1.38649	21	2.04478	23	1.77	22	1.47758	21	1.34174	15	0.715817	9
ENSMUSG00000075555	Gm10863	1.938	2.25063	1.99007	1.57329	1.42479	0.510746	0.209612	0.380813	15	79166041	79227524	1	antisense	predicted gene 10863 [Source:MGI Symbol;Acc:MGI:3641623]	ENSMUST00000130745,ENSMUST00000131710,ENSMUST00000144651,ENSMUST00000147620,ENSMUST00000148028	3.30117	50	1.60026	18	1.85046	23	2.533	36	1.07339	12	1.11349	14
ENSMUSG00000075528	Aarsd1	58.6051	60.5198	57.1256	58.1699	1.04042	0.0571689	0.690846	0.820722	11	101406839	101417615	-1	protein_coding	alanyl-tRNA synthetase domain containing 1 [Source:MGI Symbol;Acc:MGI:1916934]	ENSMUST00000070395,ENSMUST00000125472,ENSMUST00000133240,ENSMUST00000140123,ENSMUST00000189049	53.545	811	64.455	725	63.5592	790	51.9265	738	65.4769	732	57.1063	718
ENSMUSG00000075514	Gm13375	1.2721	0.758959	1.28866	1.76869	-2.30974	-1.20773	0.0201482	0.0699719	2	20969054	20969997	1	antisense	predicted gene 13375 [Source:MGI Symbol;Acc:MGI:3649913]	ENSMUST00000126967	0.528188	8	0.622324	7	1.12637	14	0.703611	10	2.05733	23	2.54513	32
ENSMUSG00000075511	1700001L05Rik	8.21202	8.73133	8.9434	6.96132	1.24807	0.319695	0.260179	0.441022	15	83357526	83367282	-1	lincRNA	RIKEN cDNA 1700001L05 gene [Source:MGI Symbol;Acc:MGI:1916541]	ENSMUST00000100370,ENSMUST00000177890,ENSMUST00000178628,ENSMUST00000179705	10.2997	156	8.09022	91	7.8041	97	10.6949	152	4.38302	49	5.80607	73
ENSMUSG00000075502	Zbtbd6	6.15982	6.83287	6.35489	5.29169	1.29684	0.374997	0.093686	0.217352	14	79451835	79454816	1	protein_coding	kelch repeat and BTB (POZ) domain containing 6 [Source:MGI Symbol;Acc:MGI:3643058]	ENSMUST00000100359	7.72475	117	6.57886	74	6.19501	77	4.50311	64	5.00916	56	6.36281	80
ENSMUSG00000075486	Commd6	15.2345	14.0543	14.895	16.7542	-1.19132	-0.252557	0.177878	0.341266	14	101633766	101640686	-1	protein_coding	COMM domain containing 6 [Source:MGI Symbol;Acc:MGI:1913450]	ENSMUST00000100339,ENSMUST00000131022,ENSMUST00000168587	12.1483	184	15.2914	172	14.7232	183	13.9315	198	20.6628	231	15.6684	197
ENSMUSG00000075470	Alg10b	34.8408	34.4383	38.44	31.6441	1.08704	0.120409	0.639261	0.782923	15	90224311	90230554	1	protein_coding	asparagine-linked glycosylation 10B (alpha-1,2-glucosyltransferase) [Source:MGI Symbol;Acc:MGI:2146159]	ENSMUST00000100309	41.8589	634	31.2051	351	30.251	376	47.6344	677	18.4266	206	28.8713	363
ENSMUSG00000075467	Dnlz	16.4684	15.6175	15.4495	18.3384	-1.17656	-0.234578	0.226031	0.40095	2	26348121	26352110	-1	protein_coding	DNL-type zinc finger [Source:MGI Symbol;Acc:MGI:106559]	ENSMUST00000028295,ENSMUST00000125848	12.8746	195	16.3582	184	17.6196	219	17.5199	249	18.2477	204	19.2475	242
ENSMUSG00000075419	Dolk	6.44373	6.19644	6.28592	6.84883	-1.09968	-0.137081	0.515766	0.68968	2	30284231	30286334	-1	protein_coding	dolichol kinase [Source:MGI Symbol;Acc:MGI:2677836]	ENSMUST00000100219	7.06451	107	6.13434	69	5.39046	67	6.26213	89	6.8876	77	7.39677	93
ENSMUSG00000075415	Fnbp1	94.7883	107.071	99.7935	77.5002	1.3806	0.465297	0.00220224	0.0124073	2	31026206	31142008	-1	protein_coding	formin binding protein 1 [Source:MGI Symbol;Acc:MGI:109606]	ENSMUST00000073879,ENSMUST00000075326,ENSMUST00000100207,ENSMUST00000100208,ENSMUST00000113552,ENSMUST00000113555,ENSMUST00000113559,ENSMUST00000113560,ENSMUST00000113562,ENSMUST00000113564,ENSMUST00000128431,ENSMUST00000128500,ENSMUST00000136085,ENSMUST00000136181,ENSMUST00000138581,ENSMUST00000149196	115.277	1746	103.839	1168	102.097	1269	93.7913	1333	64.5824	722	74.1268	932
ENSMUSG00000075410	Gm11744	0.866366	1.13765	0.64984	0.811605	1.3876	0.47259	0.243329	0.421656	11	116653534	116668389	1	protein_coding	predicted gene 11744 [Source:MGI Symbol;Acc:MGI:3649529]	ENSMUST00000106381,ENSMUST00000116318,ENSMUST00000148484,ENSMUST00000156088,ENSMUST00000178875	1.1224	17	1.24465	14	1.04591	13	0.844333	12	0.715595	8	0.874887	11
ENSMUSG00000075376	Rc3h2	31.7358	27.4347	33.0406	34.7322	-1.26552	-0.339733	0.0329863	0.10047	2	37370069	37422903	-1	protein_coding	ring finger and CCCH-type zinc finger domains 2 [Source:MGI Symbol;Acc:MGI:2442789]	ENSMUST00000100143,ENSMUST00000112934,ENSMUST00000112936,ENSMUST00000124218,ENSMUST00000125619,ENSMUST00000143826	30.2388	458	25.5153	287	26.55	330	39.6836	564	32.3807	362	32.1322	404
ENSMUSG00000075370	Igll1	1.28768	0.592417	1.06027	2.21036	-3.65678	-1.87057	2.75226e-05	0.000305533	16	16860671	16863985	-1	protein_coding	immunoglobulin lambda-like polypeptide 1 [Source:MGI Symbol;Acc:MGI:96529]	ENSMUST00000100136,ENSMUST00000124649,ENSMUST00000124890	0.528188	8	0.444517	5	0.804547	10	1.89975	27	3.22018	36	1.51117	19
ENSMUSG00000075359	Gm20775	4.97588	5.81101	4.14715	4.96948	1.17708	0.235214	0.517348	0.690769	Y	10641257	10643107	-1	pseudogene	predicted gene, 20775 [Source:MGI Symbol;Acc:MGI:5434131]	ENSMUST00000100115	7.39463	112	6.57886	74	3.45955	43	3.44769	49	7.24539	81	4.21536	53
ENSMUSG00000075334	Rprm	2.31151	1.95865	1.91187	3.06402	-1.54858	-0.630945	0.0378155	0.111432	2	54084093	54085552	-1	protein_coding	reprimo, TP53 dependent G2 arrest mediator candidate [Source:MGI Symbol;Acc:MGI:1915124]	ENSMUST00000100089	1.9807	30	2.04478	23	1.85046	23	2.46264	35	4.02522	45	2.7042	34
ENSMUSG00000075327	Zbtb2	27.572	25.944	28.9695	27.8025	-1.0707	-0.0985581	0.480342	0.660265	10	4367074	4388108	-1	protein_coding	zinc finger and BTB domain containing 2 [Source:MGI Symbol;Acc:MGI:2685949]	ENSMUST00000100077,ENSMUST00000100078	26.5414	402	24.9819	281	26.3087	327	26.7372	380	27.6398	309	29.0303	365
ENSMUSG00000075324	Fign	3.393	2.54513	3.21139	4.42248	-1.7445	-0.802813	0.00654279	0.0295487	2	63971507	64098038	-1	protein_coding	fidgetin [Source:MGI Symbol;Acc:MGI:1890647]	ENSMUST00000102728,ENSMUST00000126042,ENSMUST00000131615,ENSMUST00000153538	2.37685	36	2.84491	32	2.41364	30	5.13636	73	4.47247	50	3.65862	46
ENSMUSG00000075312	Gm13597	1.26238	0.509969	1.83672	1.44044	-2.77955	-1.47485	0.000379736	0.00286853	2	68554555	68554929	1	pseudogene	predicted gene 13597 [Source:MGI Symbol;Acc:MGI:3651139]	ENSMUST00000121239	0.594211	9	0.533421	6	0.402273	5	1.54794	22	1.34174	15	1.43163	18
ENSMUSG00000075296	Aldh3b2	1.48771	0.290962	0.672679	3.4995	-11.1128	-3.47415	6.56029e-15	4.8129e-13	19	3972328	3981645	1	protein_coding	aldehyde dehydrogenase 3 family, member B2 [Source:MGI Symbol;Acc:MGI:2147613]	ENSMUST00000143380	0.462164	7	0.0889035	1	0.321819	4	2.81444	40	3.30962	37	4.37443	55
ENSMUSG00000075289	Carns1	1.16712	1.31658	1.10482	1.07995	1.23282	0.301964	0.463087	0.645387	19	4164324	4175479	-1	protein_coding	carnosine synthase 1 [Source:MGI Symbol;Acc:MGI:2147595]	ENSMUST00000167055	1.32047	20	1.42246	16	1.20682	15	0.844333	12	1.52064	17	0.874887	11
ENSMUSG00000075284	Wipf1	8.77132	7.67336	8.75103	9.88957	-1.28445	-0.361149	0.0809495	0.195306	2	73429610	73529734	-1	protein_coding	WAS/WASL interacting protein family, member 1 [Source:MGI Symbol;Acc:MGI:2178801]	ENSMUST00000094681,ENSMUST00000102679,ENSMUST00000102680,ENSMUST00000129594,ENSMUST00000141264,ENSMUST00000143061,ENSMUST00000151939	8.78112	133	6.75667	76	7.48229	93	10.4838	149	9.48163	106	9.70329	122
ENSMUSG00000075279	Mrpl23-ps1	22.8397	23.9634	25.3416	19.214	1.24336	0.314244	0.152231	0.306711	2	74591330	74591909	-1	pseudogene	mitichondrial ribosomal protein L23, pseudogene 1 [Source:MGI Symbol;Acc:MGI:3650679]	ENSMUST00000173086	25.287	383	23.915	269	22.6882	282	25.7521	366	12.1651	136	19.7247	248
ENSMUSG00000075273	Ttc30b	2.75659	2.74577	2.81591	2.70809	1.00141	0.0020317	0.994615	0.997126	2	75935849	75938585	-1	protein_coding	tetratricopeptide repeat domain 30B [Source:MGI Symbol;Acc:MGI:1919671]	ENSMUST00000099996	2.50889	38	3.55614	40	2.17228	27	2.95516	42	2.14678	24	3.02234	38
ENSMUSG00000075271	Ttc30a1	12.3392	13.0801	12.8369	11.1006	1.18052	0.239423	0.185461	0.351128	2	75978247	75981967	-1	protein_coding	tetratricopeptide repeat domain 30A1 [Source:MGI Symbol;Acc:MGI:1926052]	ENSMUST00000099994	14.7893	224	12.6243	142	11.8268	147	10.906	155	10.4656	117	11.9303	150
ENSMUSG00000075266	Cenpw	31.97	31.9982	28.8929	35.0189	-1.09415	-0.129811	0.547444	0.714262	10	30196011	30200540	-1	protein_coding	centromere protein W [Source:MGI Symbol;Acc:MGI:1913561]	ENSMUST00000099985	25.6171	388	34.4946	388	35.8828	446	26.8076	381	43.6513	488	34.5978	435
ENSMUSG00000075254	Heg1	2.83959	2.18615	2.69642	3.6362	-1.69	-0.757021	0.0142352	0.0537664	16	33684466	33771576	1	protein_coding	HEG homolog 1 (zebrafish) [Source:MGI Symbol;Acc:MGI:1924696]	ENSMUST00000126532,ENSMUST00000128105,ENSMUST00000132797,ENSMUST00000146518,ENSMUST00000152782,ENSMUST00000152832,ENSMUST00000154863	1.78263	27	2.84491	32	1.93091	24	4.85491	69	2.95183	33	3.10187	39
ENSMUSG00000075232	Amd1	267.784	256.279	272.377	274.697	-1.07176	-0.099978	0.454339	0.638032	10	40287458	40302188	-1	protein_coding	S-adenosylmethionine decarboxylase 1 [Source:MGI Symbol;Acc:MGI:88004]	ENSMUST00000099945	269.838	4087	247.418	2783	251.582	3127	275.252	3912	272.373	3045	276.464	3476
ENSMUSG00000075229	Ccdc58	52.406	51.5861	48.6587	56.9732	-1.10369	-0.142332	0.392463	0.58045	16	36071660	36092118	1	protein_coding	coiled-coil domain containing 58 [Source:MGI Symbol;Acc:MGI:2146423]	ENSMUST00000099937,ENSMUST00000163352,ENSMUST00000164916	47.669	722	55.9203	629	51.1692	636	44.6793	635	69.7705	780	56.47	710
ENSMUSG00000075227	Znhit2	19.5903	20.0293	18.702	20.0398	1.00072	0.00103466	0.995472	0.997478	19	6061192	6062472	1	protein_coding	zinc finger, HIT domain containing 2 [Source:MGI Symbol;Acc:MGI:1352481]	ENSMUST00000162726	17.7603	269	19.5588	220	22.7687	283	15.2683	217	22.1834	248	22.6675	285
ENSMUSG00000075225	Ccdc162	1.65623	1.3778	1.44215	2.14876	-1.53899	-0.621988	0.109627	0.244282	10	41538846	41709300	-1	protein_coding	coiled-coil domain containing 162 [Source:MGI Symbol;Acc:MGI:1923223]	ENSMUST00000019955,ENSMUST00000095227,ENSMUST00000099932,ENSMUST00000159868,ENSMUST00000159978,ENSMUST00000160002,ENSMUST00000160751,ENSMUST00000179614	1.58456	24	1.42246	16	1.12637	14	1.33686	19	2.32568	26	2.78373	35
ENSMUSG00000075122	Cd80	3.3674	3.2592	3.56951	3.2735	-1.0123	-0.0176373	0.949129	0.972617	16	38458933	38486933	1	protein_coding	CD80 antigen [Source:MGI Symbol;Acc:MGI:101775]	ENSMUST00000099816	3.03708	46	3.20053	36	3.54001	44	3.51805	50	2.32568	26	3.97676	50
ENSMUSG00000075054	Yae1d1	22.0864	22.5767	21.5853	22.0974	1.02158	0.0308071	0.866149	0.927461	13	17986640	17993351	-1	protein_coding	Yae1 domain containing 1 [Source:MGI Symbol;Acc:MGI:1914258]	ENSMUST00000099735	25.8812	392	20.4478	230	21.4009	266	26.9483	383	19.8577	222	19.4861	245
ENSMUSG00000075040	Zfp408	20.3964	20.4182	22.0488	18.7221	1.09012	0.124483	0.481058	0.660946	2	91643669	91649791	-1	protein_coding	zinc finger protein 408 [Source:MGI Symbol;Acc:MGI:2685857]	ENSMUST00000099714,ENSMUST00000111333,ENSMUST00000127702,ENSMUST00000145582,ENSMUST00000152769,ENSMUST00000155045	19.2789	292	20.0922	226	21.8837	272	17.3088	246	17.6215	197	21.2359	267
ENSMUSG00000075033	Nxpe3	10.0094	8.15554	10.9978	10.8748	-1.32562	-0.40667	0.0443076	0.125311	16	55839953	55895279	-1	protein_coding	neurexophilin and PC-esterase domain family, member 3 [Source:MGI Symbol;Acc:MGI:2686598]	ENSMUST00000099705	10.2997	156	6.84557	77	7.32138	91	11.6799	166	10.2867	115	10.6577	134
ENSMUSG00000075028	Prdm11	13.7241	14.8419	14.01	12.3202	1.20619	0.270452	0.120591	0.261917	2	92965151	93046167	-1	protein_coding	PR domain containing 11 [Source:MGI Symbol;Acc:MGI:2685553]	ENSMUST00000111272,ENSMUST00000111274,ENSMUST00000130441,ENSMUST00000147339,ENSMUST00000178666	14.5912	221	13.6022	153	16.3323	203	10.9763	156	11.9862	134	13.9982	176
ENSMUSG00000075023	Accsl	5.09717	8.01873	4.63072	2.64205	3.02833	1.59852	2.07718e-10	7.49728e-09	2	93855361	93869157	-1	protein_coding	1-aminocyclopropane-1-carboxylate synthase (non-functional)-like [Source:MGI Symbol;Acc:MGI:3584519]	ENSMUST00000099690,ENSMUST00000128995,ENSMUST00000129248,ENSMUST00000132722,ENSMUST00000133562,ENSMUST00000141561,ENSMUST00000143033,ENSMUST00000151579	7.52668	114	8.00131	90	8.5282	106	2.11083	30	2.23623	25	3.57908	45
ENSMUSG00000075014	Gm10800	1.17782	1.15495	1.05409	1.32443	-1.15241	-0.20465	0.689497	0.819901	2	98666547	98667301	-1	protein_coding	predicted gene 10800 [Source:MGI Symbol;Acc:MGI:3641657]	ENSMUST00000099683	0.594211	9	1.42246	16	1.44818	18	0.633249	9	1.43119	16	1.90884	24
ENSMUSG00000075012	Fjx1	4.60301	4.88462	4.80039	4.12402	1.17427	0.23176	0.349151	0.537422	2	102449366	102452499	-1	protein_coding	four jointed box 1 (Drosophila) [Source:MGI Symbol;Acc:MGI:1341907]	ENSMUST00000099678	3.89539	59	5.68982	64	5.06865	63	4.1513	59	3.84632	43	4.37443	55
ENSMUSG00000075000	Nrbf2	29.1306	30.607	28.5073	28.2775	1.08469	0.117277	0.425738	0.612233	10	67266689	67285305	-1	protein_coding	nuclear receptor binding factor 2 [Source:MGI Symbol;Acc:MGI:1354950]	ENSMUST00000077839,ENSMUST00000159002	32.2195	488	30.3161	341	29.2855	364	24.4153	347	30.5917	342	29.8257	375
ENSMUSG00000074994	Qser1	126.445	137.405	143.177	98.7508	1.39101	0.476131	0.00480157	0.0232836	2	104754795	104816696	-1	protein_coding	glutamine and serine rich 1 [Source:MGI Symbol;Acc:MGI:2138986]	ENSMUST00000117237	161.163	2441	128.199	1442	122.854	1527	122.006	1734	80.9516	905	93.2948	1173
ENSMUSG00000074968	Ano3	1.32332	0.597178	1.07963	2.29316	-3.74036	-1.90318	7.35046e-06	9.78539e-05	2	110655201	110950923	-1	protein_coding	anoctamin 3 [Source:MGI Symbol;Acc:MGI:3613666]	ENSMUST00000099623,ENSMUST00000111019,ENSMUST00000140777	0.792282	12	0.355614	4	0.643637	8	2.74408	39	1.43119	16	2.7042	34
ENSMUSG00000074925	Ptar1	5.63735	5.88469	6.47931	4.54804	1.29179	0.369374	0.233684	0.410375	19	23687400	23721129	1	protein_coding	protein prenyltransferase alpha subunit repeat containing 1 [Source:MGI Symbol;Acc:MGI:1921875]	ENSMUST00000099560	8.18691	124	4.80079	54	4.66637	58	6.82502	97	3.39907	38	3.42001	43
ENSMUSG00000074923	Pak6	1.34301	1.37022	1.17784	1.48098	-1.09259	-0.127746	0.704279	0.829225	2	118663303	118698020	1	protein_coding	p21 protein (Cdc42/Rac)-activated kinase 6 [Source:MGI Symbol;Acc:MGI:2679420]	ENSMUST00000099557,ENSMUST00000110853,ENSMUST00000132577,ENSMUST00000132843,ENSMUST00000152550	1.32047	20	1.42246	16	1.36773	17	1.75903	25	1.25229	14	1.43163	18
ENSMUSG00000074922	Fam122a	5.5201	4.83076	5.53063	6.19891	-1.28794	-0.365068	0.108547	0.242824	19	24476502	24477356	-1	protein_coding	family with sequence similarity 122, member A [Source:MGI Symbol;Acc:MGI:1915284]	ENSMUST00000099556	4.09346	62	4.44517	50	5.95365	74	6.12141	87	5.63531	63	6.84003	86
ENSMUSG00000074918	5430417L22Rik	1.07534	0.909026	0.912234	1.40475	-1.53048	-0.613984	0.112319	0.247905	2	118745758	118748810	1	antisense	RIKEN cDNA 5430417L22 gene [Source:MGI Symbol;Acc:MGI:1915354]	ENSMUST00000149978	1.1224	17	0.800131	9	0.804547	10	1.75903	25	1.34174	15	1.11349	14
ENSMUSG00000074916	Chst14	1.19382	0.739718	1.00781	1.83392	-2.41791	-1.27376	0.00162967	0.00972838	2	118926496	118928585	1	protein_coding	carbohydrate (N-acetylgalactosamine 4-0) sulfotransferase 14 [Source:MGI Symbol;Acc:MGI:1919386]	ENSMUST00000099546,ENSMUST00000110837	0.792282	12	0.622324	7	0.804547	10	1.33686	19	2.41513	27	1.74977	22
ENSMUSG00000074909	Ranbp6	13.2887	14.1473	13.9036	11.8152	1.1935	0.255199	0.167852	0.327386	19	29808108	29812974	-1	protein_coding	RAN binding protein 6 [Source:MGI Symbol;Acc:MGI:2683212]	ENSMUST00000099525	13.7989	209	14.4024	162	14.2405	177	13.2982	189	10.3761	116	11.7712	148
ENSMUSG00000074895	Eif4e1b	0.916445	0.86506	1.08845	0.795821	1.06085	0.0852182	0.859097	0.924014	13	54783998	54788459	1	protein_coding	eukaryotic translation initiation factor 4E family member 1B [Source:MGI Symbol;Acc:MGI:2685119]	ENSMUST00000110003,ENSMUST00000126525,ENSMUST00000126785,ENSMUST00000132005,ENSMUST00000132415,ENSMUST00000132728,ENSMUST00000139184,ENSMUST00000141398,ENSMUST00000142158,ENSMUST00000152204	0.660235	10	0.889035	10	1.04591	13	1.05542	15	0.536696	6	0.795352	10
ENSMUSG00000074890	Lcmt2	23.4583	21.7953	23.0301	25.5495	-1.17146	-0.228302	0.224827	0.399545	2	121128307	121140653	-1	protein_coding	leucine carboxyl methyltransferase 2 [Source:MGI Symbol;Acc:MGI:1353659]	ENSMUST00000099486,ENSMUST00000110674	19.1468	290	23.4705	264	22.7687	283	20.6158	293	31.2178	349	24.815	312
ENSMUSG00000074887	EU599041	14.7406	18.1059	15.1015	11.0144	1.63838	0.712274	0.000672616	0.004673	7	43223575	43226333	1	protein_coding	expressed sequence EU599041 [Source:MGI Symbol;Acc:MGI:3796554]	ENSMUST00000163106	20.4673	310	18.403	207	15.4473	192	13.5797	193	8.40824	94	11.0554	139
ENSMUSG00000074886	Grk6	92.8441	108.339	94.9897	75.2038	1.43939	0.525461	0.000143658	0.00125517	13	55445334	55460925	1	protein_coding	G protein-coupled receptor kinase 6 [Source:MGI Symbol;Acc:MGI:1347078]	ENSMUST00000001115,ENSMUST00000099482	109.665	1661	111.485	1254	103.867	1291	82.8853	1178	63.509	710	79.217	996
ENSMUSG00000074884	Serf2	302.244	301.443	269.842	335.446	-1.11272	-0.154093	0.388284	0.575983	2	121449195	121458313	1	protein_coding	small EDRK-rich factor 2 [Source:MGI Symbol;Acc:MGI:1337041]	ENSMUST00000099475,ENSMUST00000110615,ENSMUST00000134412,ENSMUST00000139253,ENSMUST00000148575,ENSMUST00000154418	261.651	3963	324.32	3648	318.359	3957	251.893	3580	405.205	4530	349.239	4391
ENSMUSG00000074877	Gm10780	1.63733	2.46089	1.51349	0.937604	2.55135	1.35126	0.0355988	0.106363	3	70689092	70689380	1	pseudogene	predicted gene 10780 [Source:MGI Symbol;Acc:MGI:3642422]	ENSMUST00000099459	1.18842	18	3.37833	38	2.81591	35	1.75903	25	0.178899	2	0.874887	11
ENSMUSG00000074876	Spata5l1	7.28196	6.88349	7.99375	6.96864	-1.01972	-0.0281785	0.904036	0.948293	2	122630625	122632930	1	processed_transcript	spermatogenesis associated 5-like 1 [Source:MGI Symbol;Acc:MGI:3036261]	ENSMUST00000149090,ENSMUST00000152813	6.93247	105	7.20118	81	6.51683	81	9.07658	129	4.83026	54	6.9991	88
ENSMUSG00000074873	AI606181	6.42216	5.37774	6.44986	7.43887	-1.38063	-0.465327	0.115749	0.253777	19	41593363	41596158	1	protein_coding	expressed sequence AI606181 [Source:MGI Symbol;Acc:MGI:2147586]	ENSMUST00000099454	4.15948	63	5.77873	65	6.19501	77	4.57347	65	10.1078	113	7.63538	96
ENSMUSG00000074868	Gm6478	0.80399	1.23137	0.791113	0.389488	3.06013	1.61359	0.00248578	0.0137186	13	62035420	62036163	1	pseudogene	predicted pseudogene 6478 [Source:MGI Symbol;Acc:MGI:3647766]	ENSMUST00000099450	1.05638	16	1.51136	17	1.12637	14	0.492527	7	0.357797	4	0.318141	4
ENSMUSG00000074867	Zfp808	62.4599	78.9493	69.7486	38.6817	2.03744	1.02676	1.82369e-08	4.46788e-07	13	62129916	62173419	1	protein_coding	zinc finger protein 80 [Source:MGI Symbol;Acc:MGI:3704127]	ENSMUST00000099449	87.6132	1327	76.1014	856	73.1333	909	51.2228	728	28.7132	321	36.109	454
ENSMUSG00000074865	Zfp934	11.857	13.5832	13.7331	8.2547	1.64003	0.713722	0.00355395	0.0182692	13	62517500	62520544	-1	protein_coding	zinc finger protein 934 [Source:MGI Symbol;Acc:MGI:1924367]	ENSMUST00000082203,ENSMUST00000101547	16.836	255	11.2018	126	12.7118	158	10.9763	156	5.27751	59	8.51026	107
ENSMUSG00000074863	Gm5665	8.37303	9.99156	9.22203	5.90551	1.68688	0.754358	0.000624189	0.00440226	13	62699406	62726689	-1	lincRNA	predicted gene 5665 [Source:MGI Symbol;Acc:MGI:3645613]	ENSMUST00000099446,ENSMUST00000143260	10.9599	166	9.60158	108	9.4132	117	7.45827	106	5.72476	64	4.53351	57
ENSMUSG00000074862	BC025920	1.65457	1.76252	1.49669	1.7045	1.03564	0.0505289	0.898974	0.945214	10	81606270	81620703	1	protein_coding	cDNA sequence BC025920 [Source:MGI Symbol;Acc:MGI:2670983]	ENSMUST00000099442,ENSMUST00000119492,ENSMUST00000119753,ENSMUST00000121138,ENSMUST00000126940	1.65059	25	1.86697	21	1.77	22	1.2665	18	1.69954	19	2.14745	27
ENSMUSG00000074846	Gm10774	6.76806	5.25596	6.94854	8.09969	-1.53022	-0.61374	0.0578698	0.152426	2	126709354	126709557	-1	pseudogene	predicted pseudogene 10774 [Source:MGI Symbol;Acc:MGI:3642325]	ENSMUST00000188689	5.67802	86	3.73395	42	6.35592	79	4.01058	57	9.39218	105	10.8963	137
ENSMUSG00000074832	2410141K09Rik	57.444	65.5312	59.6297	47.171	1.38983	0.474911	0.000348888	0.00265781	13	66418114	66441118	-1	protein_coding	RIKEN cDNA 2410141K09 gene [Source:MGI Symbol;Acc:MGI:1924053]	ENSMUST00000091541,ENSMUST00000172579,ENSMUST00000172688,ENSMUST00000173583	69.1926	1048	60.5433	681	66.8578	831	46.8605	666	45.9769	514	48.6755	612
ENSMUSG00000074830	Zfp640	12.1963	14.5864	14.8859	7.11667	2.03392	1.02426	0.000183517	0.00154311	13	66670769	66673330	-1	protein_coding	zinc finger protein 640 [Source:MGI Symbol;Acc:MGI:2678025]	ENSMUST00000071320	16.0437	243	13.9578	157	13.7578	171	10.5542	150	3.39907	38	7.39677	93
ENSMUSG00000074829	2010315B03Rik	1.84982	1.4238	2.29292	1.83274	-1.28011	-0.356264	0.30015	0.485641	9	124291804	124312696	-1	protein_coding	RIKEN cDNA 2010315B03 gene [Source:MGI Symbol;Acc:MGI:1919321]	ENSMUST00000071300,ENSMUST00000177714,ENSMUST00000185949,ENSMUST00000186041,ENSMUST00000189915	1.65059	25	1.33355	15	1.28727	16	1.89975	27	1.61009	18	1.98838	25
ENSMUSG00000074826	Gm10767	1.1406	1.21335	1.17129	1.03716	1.15931	0.213272	0.585045	0.74183	13	66904914	66909236	1	protein_coding	predicted gene 10767 [Source:MGI Symbol;Acc:MGI:3642136]	ENSMUST00000099412,ENSMUST00000168767	0.858305	13	1.33355	15	1.44818	18	0.914694	13	1.16284	13	1.03396	13
ENSMUSG00000074825	Itpripl1	6.81299	6.28273	7.19265	6.96359	-1.10348	-0.142067	0.546943	0.713764	2	127138772	127143442	-1	protein_coding	inositol 1,4,5-triphosphate receptor interacting protein-like 1 [Source:MGI Symbol;Acc:MGI:1920588]	ENSMUST00000110386,ENSMUST00000132773,ENSMUST00000154021	7.85679	119	5.60092	63	5.39046	67	7.73972	110	6.7087	75	6.44235	81
ENSMUSG00000074817	Papolb	4.77512	6.31077	4.08358	3.93101	1.59936	0.677491	0.00553819	0.0259673	5	142525838	142530076	-1	protein_coding	poly (A) polymerase beta (testis specific) [Source:MGI Symbol;Acc:MGI:1932115]	ENSMUST00000099400	5.28188	80	6.48995	73	7.16047	89	3.94022	56	4.11467	46	3.73815	47
ENSMUSG00000074811	Hps6	5.06497	6.23186	4.69041	4.27266	1.44757	0.533631	0.0150653	0.0562251	19	46003478	46006173	1	protein_coding	Hermansky-Pudlak syndrome 6 [Source:MGI Symbol;Acc:MGI:2181763]	ENSMUST00000099393	6.07416	92	6.66776	75	5.95365	74	4.92527	70	3.75687	42	4.13583	52
ENSMUSG00000074807	Gm10762	2.3795	2.24208	2.22837	2.66804	-1.19844	-0.261159	0.420034	0.606746	2	128966593	128967725	-1	protein_coding	predicted gene 10762 [Source:MGI Symbol;Acc:MGI:3704209]	ENSMUST00000099385	1.84866	28	2.22259	25	2.655	33	2.8848	41	2.41513	27	2.7042	34
ENSMUSG00000074802	Gas2l3	26.154	28.2833	29.1683	21.0104	1.344	0.426535	0.025564	0.0835399	10	89408823	89443967	-1	protein_coding	growth arrest-specific 2 like 3 [Source:MGI Symbol;Acc:MGI:1918780]	ENSMUST00000099374,ENSMUST00000105298	33.2758	504	25.4264	286	26.1478	325	26.8076	381	15.3853	172	20.8382	262
ENSMUSG00000074800	Gm4149	125.041	109.222	113.149	152.751	-1.3983	-0.483677	0.0321668	0.0987359	13	75644864	75645226	1	pseudogene	predicted pseudogene 4149 [Source:MGI Symbol;Acc:MGI:3782325]	ENSMUST00000099371	92.9611	1408	122.954	1383	111.752	1389	88.6549	1260	198.756	2222	170.842	2148
ENSMUSG00000074797	Itpa	114.214	120.265	109.651	112.726	1.06711	0.0937054	0.544574	0.712242	2	130667610	130681614	1	protein_coding	inosine triphosphatase (nucleoside triphosphate pyrophosphatase) [Source:MGI Symbol;Acc:MGI:96622]	ENSMUST00000103193,ENSMUST00000126714,ENSMUST00000133328,ENSMUST00000138963,ENSMUST00000156382	104.845	1588	122.153	1374	133.796	1663	93.3691	1327	130.596	1460	114.213	1436
ENSMUSG00000074796	Slc4a11	14.1854	16.4906	14.6065	11.4591	1.43724	0.523298	0.00351071	0.0181297	2	130684113	130697519	-1	protein_coding	solute carrier family 4, sodium bicarbonate transporter-like, member 11 [Source:MGI Symbol;Acc:MGI:2138987]	ENSMUST00000099362,ENSMUST00000127397,ENSMUST00000134647,ENSMUST00000138028,ENSMUST00000144945	16.836	255	14.9358	168	17.7	220	11.9614	170	9.92887	111	12.487	157
ENSMUSG00000074794	Arrdc3	84.1844	79.4761	85.8371	87.2399	-1.09769	-0.134475	0.314151	0.500528	13	80883384	80896035	1	protein_coding	arrestin domain containing 3 [Source:MGI Symbol;Acc:MGI:2145242]	ENSMUST00000099356,ENSMUST00000159090,ENSMUST00000159690,ENSMUST00000159856,ENSMUST00000161441,ENSMUST00000162904	84.9722	1287	77.346	870	76.1101	946	95.1985	1353	82.2934	920	84.2278	1059
ENSMUSG00000074785	Plxnc1	3.34014	4.30504	3.87553	1.83984	2.34082	1.22701	8.03196e-06	0.000105368	10	94790866	94944578	-1	protein_coding	plexin C1 [Source:MGI Symbol;Acc:MGI:1890127]	ENSMUST00000099337,ENSMUST00000180514,ENSMUST00000180573,ENSMUST00000181244	4.81971	73	3.91175	44	4.18364	52	2.04047	29	1.96788	22	1.51117	19
ENSMUSG00000074781	Ube2n	205.532	197.334	196.509	222.754	-1.1286	-0.174534	0.224551	0.399227	10	95515162	95545658	1	protein_coding	ubiquitin-conjugating enzyme E2N [Source:MGI Symbol;Acc:MGI:1934835]	ENSMUST00000099329	188.695	2858	204.745	2303	198.562	2468	187.442	2664	255.736	2859	225.085	2830
ENSMUSG00000074754	Gm561	4.4281	4.04575	4.01923	5.21931	-1.28095	-0.357218	0.2271	0.402259	2	144594054	144595366	1	protein_coding	predicted gene 561 [Source:MGI Symbol;Acc:MGI:2685407]	ENSMUST00000136628	3.96141	60	3.91175	44	4.2641	53	3.7995	54	7.24539	81	4.61304	58
[truncated: 12,211 more rows]

## Sheet: Table B
ID	mgi_symbol	AvrExp	ave_H	ave_M	ave_L	foldChange	logFC	P.Value	adj.P.Val
ENSMUSG00000068048	Rhox9	52.4799	9.5601	27.9072	119.973	-12.5119	-3.64522	3.69799e-93	4.99192e-89
[truncated: 1,225 more rows]

## Sheet: Table C
					GENE PRODUCT DB	GENE PRODUCT ID	SYMBOL	GO TERM	GO NAME	GO ASPECT		GENE PRODUCT DB	GENE PRODUCT ID	SYMBOL	GO TERM	GO NAME	GO ASPECT
[truncated: 242,845+ more rows]

[truncated: 1 more sheets: Table D]
